# Supplementary material for: 4-(Furan-2-carbon­yl)piperazin-1-ium 3,5-di­nitro­benzoate
Source: Acta Crystallogr Sect E Struct Rep Online. 2014 May 24;70(Pt 6):o700–1. doi: 10.1107/S160053681401126X (PMC4051063; doi:10.1107/S160053681401126X)
Supplement: Supplementary file 1 [file e-70-0o700-sup1.cif]

##############################################################################
#                                                                            #
# This CIF contains the data in a paper accepted for publication in          #
# Acta Crystallographica Section E. It conforms to the requirements of       #
# Notes for Authors for Acta Crystallographica Section E, and has been       #
# peer reviewed under the auspices of the IUCr Commission on Journals.       #
#                                                                            #
# Full details of the Crystallographic Information File format               #
# are given in the paper "The Crystallographic Information File (CIF):       #
# a New Standard Archive File for Crystallography" by S. R. Hall, F. H.      #
# Allen and I. D. Brown [Acta Cryst. (1991), A47, 655-685].                  #
#                                                                            #
# The current version of the core CIF dictionary is obtainable from          #
# ftp://ftp.iucr.org/pub/cif_core.dic.                                       #
#                                                                            #
# Software is freely available for graphical display of the structure(s)     #
# in this CIF. For information consult the CIF software page                 #
# http://www.iucr.org/resources/cif/software.                                #
#                                                                            #
# This file may be used for bona fide research purposes within the           #
# scientific community so long as proper attribution is given to the journal # 
# article from which it was obtained.                                        #
#                                                                            #
##############################################################################
data_I
_audit_creation_method
;
  Olex2 1.2
  (compiled Apr 23 2013 17:54:37, GUI svn.r4466)
;
_journal_date_recd_electronic     2014-05-14
_journal_date_accepted     2014-05-15
_journal_name_full     'Acta Crystallographica, Section E'
_journal_year     2014
_journal_volume     70
_journal_issue      6
_journal_page_first     o700
_journal_page_last     o701
_journal_paper_category     QO
_journal_paper_doi     10.1107/S160053681401126X
_journal_coeditor_code     TK5314
_publ_contact_author_name     'Jasinski, Jerry P.'
_publ_contact_author_address
;
Department of Chemistry
Keene State College
229 Main Street
Keene, New Hampshire 03435, USA
;
_publ_contact_author_email     jjasinski@keene.edu
_publ_contact_author_fax     ?
_publ_contact_author_phone     '603 358-2563'
_publ_section_title
;
4-(Furan-2-carbonyl)piperazin-1-ium 3,5-dinitrobenzoate
;
loop_
    _publ_author_name
    _publ_author_address
    'Kavitha, Channappa N.'
;
Department of Studies in Chemistry
University of Mysore
Manasagangotri, Mysore 570 006, India
;
    'Kaur, Manpreet'
;
Department of Studies in Chemistry
University of Mysore
Manasagangotri, Mysore 570 006, India
;
    'Jasinski, Jerry P.'
;
Department of Chemistry
Keene State College
229 Main Street
Keene, NH 03435-2001, USA
;
    'Butcher, Ray J.'
;
Department of Chemistry
Howard University
525 College Street NW
Washington, DC 20059, USA
;
    'Yathirajan, H.S.'
;
Department of Studies in Chemistry
University of Mysore
Manasagangotri, Mysore 570 006, India
;
_database_code_depnum_ccdc_archive     'CCDC 1003444'
_chemical_name_systematic
;
4-(Furan-2-carbonyl)piperazin-1-ium 3,5-dinitrobenzoate
;
_chemical_name_common
;
1(2-Furoyl)piperazinium 3,5-dinitrobenzoate
;
_chemical_formula_moiety     'C9 H13 N2 O2 +, C7 H3 N2 O6 -'
_chemical_formula_sum     'C16 H16 N4 O8'
_chemical_formula_iupac     'C9 H13 N2 O2 +, C7 H3 N2 O6 -'
_chemical_formula_weight     392.33
_chemical_melting_point     ?
_shelx_space_group_comment
;
The symmetry employed for this shelxl refinement is uniquely defined
by the following loop, which should always be used as a source of
symmetry information in preference to the above space-group names.
They are only intended as comments.
;
_space_group_crystal_system     orthorhombic
_space_group_name_H-M_alt     'P b c a'
_space_group_name_Hall     '-P 2ac 2ab'
loop_
    _space_group_symop_operation_xyz
    'x, y, z'
    '-x+1/2, -y, z+1/2'
    'x+1/2, -y+1/2, -z'
    '-x, y+1/2, -z+1/2'
    '-x, -y, -z'
    'x-1/2, y, -z-1/2'
    '-x-1/2, y-1/2, z'
    'x, -y-1/2, z-1/2'
_cell_length_a     9.6060(2)
_cell_length_b     10.4572(2)
_cell_length_c     33.8766(7)
_cell_angle_alpha     90
_cell_angle_beta     90
_cell_angle_gamma     90
_cell_volume     3402.97(13)
_cell_formula_units_Z     8
_cell_measurement_reflns_used     7148
_cell_measurement_theta_min     3.9114
_cell_measurement_theta_max     72.2751
_cell_measurement_temperature     173(2)
_exptl_crystal_description     irregular
_exptl_crystal_colour     colourless
_exptl_crystal_size_max     0.28
_exptl_crystal_size_mid     0.22
_exptl_crystal_size_min     0.18
_exptl_crystal_density_diffrn     1.532
_exptl_crystal_density_meas     ?
_exptl_crystal_density_method     ?
_exptl_crystal_F_000     1632
_exptl_absorpt_coefficient_mu     1.075
_exptl_absorpt_correction_type     multi-scan
_exptl_absorpt_process_details
;
(CrysAlis PRO and CrysAlis RED; Agilent, 2012)
;
_shelx_estimated_absorpt_T_min     ?
_shelx_estimated_absorpt_T_max     ?
_exptl_absorpt_correction_T_min     0.86306
_exptl_absorpt_correction_T_max     1.00000
_exptl_special_details     ?
_diffrn_ambient_temperature     173(2)
_diffrn_radiation_type     CuK\a
_diffrn_radiation_wavelength     1.54184
_diffrn_measurement_device_type     'Agilent Eos Gemini'
_diffrn_measurement_method     '\w scans'
_diffrn_detector_area_resol_mean     16.0416
_diffrn_reflns_number     21195
_diffrn_reflns_av_R_equivalents     0.0791
_diffrn_reflns_theta_min     5.223
_diffrn_reflns_theta_max     72.424
_diffrn_reflns_theta_full     67.500
_diffrn_measured_fraction_theta_max     0.995
_diffrn_measured_fraction_theta_full     0.996
_diffrn_reflns_limit_h_min     -10
_diffrn_reflns_limit_h_max     11
_diffrn_reflns_limit_k_min     -12
_diffrn_reflns_limit_k_max     12
_diffrn_reflns_limit_l_min     -30
_diffrn_reflns_limit_l_max     41
_refine_special_details     ?
_reflns_number_total     3352
_reflns_number_gt     2915
_reflns_threshold_expression     I>2\s(I)
_refine_ls_structure_factor_coef     Fsqd
_refine_ls_matrix_type     full
_refine_ls_R_factor_all     0.0487
_refine_ls_R_factor_gt     0.0427
_refine_ls_wR_factor_gt     0.1162
_refine_ls_wR_factor_ref     0.1225
_refine_ls_goodness_of_fit_ref     1.024
_refine_ls_restrained_S_all     1.023
_refine_ls_number_reflns     3352
_refine_ls_number_parameters     270
_refine_ls_number_restraints     10
_refine_ls_hydrogen_treatment     constr
_refine_ls_weighting_scheme     calc
_refine_ls_weighting_details
;
 w=1/[\s^2^(Fo^2^)+(0.0723P)^2^+0.8847P]
 where P=(Fo^2^+2Fc^2^)/3
;
_atom_sites_solution_hydrogens     geom
_atom_sites_solution_primary     direct
_atom_sites_solution_secondary     ?
_refine_ls_shift/su_max     0.001
_refine_ls_shift/su_mean     0.000
_refine_diff_density_max     0.264
_refine_diff_density_min     -0.206
_refine_ls_extinction_method     'SHELXL2012 (Sheldrick, 2008)'
_refine_ls_extinction_coef     0.0015(3)
_refine_ls_extinction_expression
                                  'Fc^*^=kFc[1+0.001xFc^2^\l^3^/sin(2\q)]^-1/4^'
loop_
    _atom_type_symbol
    _atom_type_description
    _atom_type_scat_dispersion_real
    _atom_type_scat_dispersion_imag
    _atom_type_scat_source
    'C' 'C' 0.0181 0.0091
                         'International Tables Vol C Tables 4.2.6.8 and 6.1.1.4'
    'H' 'H' 0.0000 0.0000
                         'International Tables Vol C Tables 4.2.6.8 and 6.1.1.4'
    'N' 'N' 0.0311 0.0180
                         'International Tables Vol C Tables 4.2.6.8 and 6.1.1.4'
    'O' 'O' 0.0492 0.0322
                         'International Tables Vol C Tables 4.2.6.8 and 6.1.1.4'
_computing_data_collection     'CrysAlis PRO (Agilent, 2012)'
_computing_cell_refinement     'CrysAlis PRO (Agilent, 2012)'
_computing_data_reduction     'CrysAlis RED (Agilent, 2012)'
_computing_structure_solution     'SUPERFLIP (Palatinus & Chapuis, 2007)'
_computing_structure_refinement     'SHELXL2012 (Sheldrick, 2008)'
_computing_molecular_graphics     'OLEX2 (Dolomanov <i>et al.</i>, 2009)'
_computing_publication_material     'OLEX2 (Dolomanov <i>et al.</i>, 2009)'
loop_
    _atom_site_type_symbol
    _atom_site_label
    _atom_site_fract_x
    _atom_site_fract_y
    _atom_site_fract_z
    _atom_site_U_iso_or_equiv
    _atom_site_adp_type
    _atom_site_calc_flag
    _atom_site_occupancy
    _atom_site_disorder_assembly
    _atom_site_disorder_group
    O O1A 0.36870(12) 0.57178(10) 0.63310(3) 0.0284(3) Uani d 1 . .
    O O2A 0.28703(12) 0.69735(10) 0.68122(3) 0.0317(3) Uani d 1 . .
    O O3A 0.42159(14) 0.60237(15) 0.81693(3) 0.0463(4) Uani d 1 . .
    O O4A 0.58504(14) 0.46802(13) 0.82985(3) 0.0415(3) Uani d 1 . .
    O O5A 0.82825(13) 0.26144(13) 0.72229(4) 0.0456(3) Uani d 1 . .
    O O6A 0.77657(15) 0.31036(13) 0.66197(4) 0.0468(4) Uani d 1 . .
    N N1A 0.51100(13) 0.52552(13) 0.80671(4) 0.0281(3) Uani d 1 . .
    N N2A 0.75838(14) 0.31806(13) 0.69759(4) 0.0326(3) Uani d 1 . .
    C C1A 0.36297(15) 0.60956(14) 0.66819(4) 0.0239(3) Uani d 1 . .
    C C2A 0.45703(14) 0.54250(13) 0.69778(4) 0.0224(3) Uani d 1 . .
    C C3A 0.44092(15) 0.56475(13) 0.73799(4) 0.0223(3) Uani d 1 . .
    H H3A 0.3713 0.6217 0.7473 0.027 Uiso calc 1 . .
    C C4A 0.52856(15) 0.50207(14) 0.76415(4) 0.0233(3) Uani d 1 . .
    C C5A 0.63161(15) 0.41803(14) 0.75234(4) 0.0252(3) Uani d 1 . .
    H H5A 0.6891 0.3744 0.7708 0.030 Uiso calc 1 . .
    C C6A 0.64582(15) 0.40151(14) 0.71212(4) 0.0254(3) Uani d 1 . .
    C C7A 0.56135(15) 0.46153(14) 0.68461(4) 0.0241(3) Uani d 1 . .
    H H7A 0.5748 0.4474 0.6572 0.029 Uiso calc 1 . .
    O O1B 0.49213(15) 0.72567(16) 0.51522(4) 0.0557(4) Uani d 1 . .
    O O2B 0.6605(4) 0.6627(4) 0.57013(17) 0.0347(6) Uani d 0.430(4) A 1
    C C6B 0.672(3) 0.602(3) 0.5349(8) 0.023(2) Uani d 0.430(4) A 1
    C C7B 0.7724(9) 0.5082(8) 0.53851(19) 0.0311(8) Uani d 0.430(4) A 1
    H H7B 0.8108 0.4585 0.5177 0.037 Uiso calc 0.430(4) A 1
    C C8B 0.8067(7) 0.4998(7) 0.5786(2) 0.0392(15) Uani d 0.430(4) A 1
    H H8B 0.8656 0.4388 0.5910 0.047 Uiso calc 0.430(4) A 1
    C C9B 0.7390(6) 0.5956(6) 0.59554(18) 0.0405(9) Uani d 0.430(4) A 1
    H H9B 0.7454 0.6149 0.6229 0.049 Uiso calc 0.430(4) A 1
    O O2BB 0.7728(4) 0.5083(4) 0.52700(8) 0.0347(6) Uani d 0.570(4) A 2
    C C6BB 0.6943(19) 0.613(2) 0.5349(6) 0.023(2) Uani d 0.570(4) A 2
    C C7BB 0.6920(4) 0.6323(4) 0.57507(17) 0.0311(8) Uani d 0.570(4) A 2
    H H7BB 0.6370 0.6936 0.5887 0.037 Uiso calc 0.570(4) A 2
    C C8BB 0.7856(5) 0.5455(5) 0.59227(13) 0.0392(15) Uani d 0.570(4) A 2
    H H8BB 0.8115 0.5390 0.6193 0.047 Uiso calc 0.570(4) A 2
    C C9BB 0.8307(4) 0.4732(4) 0.56174(14) 0.0405(9) Uani d 0.570(4) A 2
    H H9BB 0.8958 0.4054 0.5644 0.049 Uiso calc 0.570(4) A 2
    N N1B 0.62643(12) 0.65199(13) 0.46545(3) 0.0251(3) Uani d 1 . .
    N N2B 0.69338(13) 0.67832(11) 0.38373(3) 0.0233(3) Uani d 1 . .
    H H2BA 0.7311 0.7252 0.3607 0.028 Uiso calc 1 . .
    H H2BB 0.6603 0.5938 0.3745 0.028 Uiso calc 1 . .
    C C1B 0.75009(15) 0.58881(15) 0.44944(4) 0.0248(3) Uani d 1 . .
    H H1BA 0.7264 0.5001 0.4417 0.030 Uiso calc 1 . .
    H H1BB 0.8233 0.5849 0.4700 0.030 Uiso calc 1 . .
    C C2B 0.80476(15) 0.66087(15) 0.41378(4) 0.0262(3) Uani d 1 . .
    H H2BC 0.8400 0.7456 0.4222 0.031 Uiso calc 1 . .
    H H2BD 0.8832 0.6128 0.4020 0.031 Uiso calc 1 . .
    C C3B 0.57552(16) 0.75100(15) 0.40107(4) 0.0273(3) Uani d 1 . .
    H H3BA 0.5016 0.7624 0.3810 0.033 Uiso calc 1 . .
    H H3BB 0.6079 0.8367 0.4094 0.033 Uiso calc 1 . .
    C C4B 0.51769(15) 0.67938(17) 0.43631(4) 0.0301(4) Uani d 1 . .
    H H4BA 0.4435 0.7311 0.4488 0.036 Uiso calc 1 . .
    H H4BB 0.4756 0.5980 0.4273 0.036 Uiso calc 1 . .
    C C5B 0.59507(16) 0.66629(16) 0.50423(4) 0.0299(4) Uani d 1 . .
loop_
    _atom_site_aniso_label
    _atom_site_aniso_U_11
    _atom_site_aniso_U_22
    _atom_site_aniso_U_33
    _atom_site_aniso_U_12
    _atom_site_aniso_U_13
    _atom_site_aniso_U_23
    O1A 0.0419(6) 0.0242(5) 0.0189(5) 0.0007(4) -0.0049(4) -0.0006(4)
    O2A 0.0430(6) 0.0275(6) 0.0246(5) 0.0102(5) -0.0106(4) -0.0032(4)
    O3A 0.0509(8) 0.0651(9) 0.0228(6) 0.0221(7) 0.0003(5) -0.0018(5)
    O4A 0.0528(8) 0.0454(7) 0.0262(6) 0.0075(6) -0.0137(5) 0.0072(5)
    O5A 0.0365(7) 0.0445(7) 0.0560(8) 0.0169(6) -0.0095(6) -0.0018(6)
    O6A 0.0505(8) 0.0472(8) 0.0427(7) 0.0127(6) 0.0179(6) 0.0016(6)
    N1A 0.0314(6) 0.0315(7) 0.0216(6) -0.0008(5) -0.0046(5) 0.0036(5)
    N2A 0.0269(6) 0.0275(7) 0.0433(8) 0.0004(5) 0.0028(6) 0.0001(6)
    C1A 0.0305(7) 0.0198(7) 0.0214(7) -0.0021(6) -0.0054(6) 0.0016(5)
    C2A 0.0249(7) 0.0206(7) 0.0218(7) -0.0045(5) -0.0035(5) 0.0024(5)
    C3A 0.0233(7) 0.0204(7) 0.0233(7) -0.0013(5) -0.0028(5) 0.0001(5)
    C4A 0.0252(7) 0.0240(7) 0.0207(6) -0.0041(6) -0.0027(5) 0.0023(5)
    C5A 0.0234(7) 0.0235(7) 0.0287(7) -0.0017(5) -0.0057(6) 0.0043(6)
    C6A 0.0223(7) 0.0224(7) 0.0316(7) -0.0014(5) -0.0004(6) 0.0009(6)
    C7A 0.0268(7) 0.0238(7) 0.0215(7) -0.0038(6) -0.0004(5) -0.0007(5)
    O1B 0.0552(8) 0.0842(11) 0.0278(6) 0.0375(8) 0.0117(6) 0.0020(6)
    O2B 0.0447(11) 0.0406(11) 0.0188(11) 0.0075(8) -0.0056(12) 0.0038(13)
    C6B 0.019(5) 0.029(3) 0.0200(7) -0.010(4) 0.003(3) 0.0016(14)
    C7B 0.0344(14) 0.0367(15) 0.022(2) 0.0009(11) -0.0054(17) 0.0024(18)
    C8B 0.044(2) 0.049(3) 0.024(2) -0.016(3) -0.017(2) 0.015(2)
    C9B 0.0447(16) 0.0482(18) 0.0284(14) -0.0067(13) -0.0148(15) 0.0141(16)
    O2BB 0.0447(11) 0.0406(11) 0.0188(11) 0.0075(8) -0.0056(12) 0.0038(13)
    C6BB 0.019(5) 0.029(3) 0.0200(7) -0.010(4) 0.003(3) 0.0016(14)
    C7BB 0.0344(14) 0.0367(15) 0.022(2) 0.0009(11) -0.0054(17) 0.0024(18)
    C8BB 0.044(2) 0.049(3) 0.024(2) -0.016(3) -0.017(2) 0.015(2)
    C9BB 0.0447(16) 0.0482(18) 0.0284(14) -0.0067(13) -0.0148(15) 0.0141(16)
    N1B 0.0236(6) 0.0343(7) 0.0174(6) 0.0045(5) 0.0012(4) 0.0017(5)
    N2B 0.0292(6) 0.0245(6) 0.0163(5) -0.0049(5) 0.0008(5) 0.0003(4)
    C1B 0.0267(7) 0.0294(7) 0.0184(6) 0.0052(6) 0.0015(5) -0.0009(5)
    C2B 0.0242(7) 0.0351(8) 0.0192(7) -0.0006(6) 0.0010(5) -0.0008(6)
    C3B 0.0303(7) 0.0289(7) 0.0227(7) 0.0020(6) -0.0026(6) 0.0030(6)
    C4B 0.0233(7) 0.0444(9) 0.0227(7) 0.0024(6) 0.0003(6) 0.0059(6)
    C5B 0.0330(8) 0.0354(8) 0.0212(7) 0.0056(7) 0.0042(6) 0.0007(6)
_geom_special_details
;
 All esds (except the esd in the dihedral angle between two l.s. planes)
 are estimated using the full covariance matrix.  The cell esds are taken
 into account individually in the estimation of esds in distances, angles
 and torsion angles; correlations between esds in cell parameters are only
 used when they are defined by crystal symmetry.  An approximate (isotropic)
 treatment of cell esds is used for estimating esds involving l.s. planes.
;
loop_
    _geom_bond_atom_site_label_1
    _geom_bond_atom_site_label_2
    _geom_bond_site_symmetry_2
    _geom_bond_distance
    _geom_bond_publ_flag
    O1A C1A . 1.2539(17) ?
    O2A C1A . 1.2529(18) ?
    O3A N1A . 1.2261(18) ?
    O4A N1A . 1.2173(17) ?
    O5A N2A . 1.2251(19) ?
    O6A N2A . 1.2220(19) ?
    N1A C4A . 1.4722(18) ?
    N2A C6A . 1.4741(19) ?
    C1A C2A . 1.5208(19) ?
    C2A C3A . 1.3905(19) ?
    C2A C7A . 1.386(2) ?
    C3A H3A . 0.9500 ?
    C3A C4A . 1.387(2) ?
    C4A C5A . 1.383(2) ?
    C5A H5A . 0.9500 ?
    C5A C6A . 1.380(2) ?
    C6A C7A . 1.386(2) ?
    C7A H7A . 0.9500 ?
    O1B C5B . 1.226(2) ?
    O2B C6B . 1.36(3) ?
    O2B C9B . 1.342(6) ?
    C6B C7B . 1.38(3) ?
    C6B C5B . 1.444(12) ?
    C7B H7B . 0.9500 ?
    C7B C8B . 1.401(8) ?
    C8B H8B . 0.9500 ?
    C8B C9B . 1.325(9) ?
    C9B H9B . 0.9500 ?
    O2BB C6BB . 1.35(3) ?
    O2BB C9BB . 1.352(5) ?
    C6BB C7BB . 1.38(2) ?
    C6BB C5B . 1.517(9) ?
    C7BB H7BB . 0.9500 ?
    C7BB C8BB . 1.405(6) ?
    C8BB H8BB . 0.9500 ?
    C8BB C9BB . 1.352(6) ?
    C9BB H9BB . 0.9500 ?
    N1B C1B . 1.4634(18) ?
    N1B C4B . 1.4656(18) ?
    N1B C5B . 1.3563(19) ?
    N2B H2BA . 0.9900 ?
    N2B H2BB . 0.9900 ?
    N2B C2B . 1.4880(18) ?
    N2B C3B . 1.4848(19) ?
    C1B H1BA . 0.9900 ?
    C1B H1BB . 0.9900 ?
    C1B C2B . 1.5178(19) ?
    C2B H2BC . 0.9900 ?
    C2B H2BD . 0.9900 ?
    C3B H3BA . 0.9900 ?
    C3B H3BB . 0.9900 ?
    C3B C4B . 1.515(2) ?
    C4B H4BA . 0.9900 ?
    C4B H4BB . 0.9900 ?
loop_
    _geom_angle_atom_site_label_1
    _geom_angle_atom_site_label_2
    _geom_angle_atom_site_label_3
    _geom_angle_site_symmetry_1
    _geom_angle_site_symmetry_3
    _geom_angle
    _geom_angle_publ_flag
    O3A N1A C4A . . 117.76(12) ?
    O4A N1A O3A . . 123.46(13) ?
    O4A N1A C4A . . 118.78(13) ?
    O5A N2A C6A . . 117.39(14) ?
    O6A N2A O5A . . 124.34(14) ?
    O6A N2A C6A . . 118.27(13) ?
    O1A C1A C2A . . 116.97(13) ?
    O2A C1A O1A . . 126.19(13) ?
    O2A C1A C2A . . 116.84(12) ?
    C3A C2A C1A . . 120.16(13) ?
    C7A C2A C1A . . 119.94(13) ?
    C7A C2A C3A . . 119.88(13) ?
    C2A C3A H3A . . 120.7 ?
    C4A C3A C2A . . 118.65(13) ?
    C4A C3A H3A . . 120.7 ?
    C3A C4A N1A . . 118.53(13) ?
    C5A C4A N1A . . 118.11(12) ?
    C5A C4A C3A . . 123.36(13) ?
    C4A C5A H5A . . 122.1 ?
    C6A C5A C4A . . 115.85(13) ?
    C6A C5A H5A . . 122.1 ?
    C5A C6A N2A . . 118.44(13) ?
    C5A C6A C7A . . 123.33(14) ?
    C7A C6A N2A . . 118.22(13) ?
    C2A C7A C6A . . 118.91(13) ?
    C2A C7A H7A . . 120.5 ?
    C6A C7A H7A . . 120.5 ?
    C9B O2B C6B . . 105.8(9) ?
    O2B C6B C7B . . 108.3(9) ?
    O2B C6B C5B . . 112(2) ?
    C7B C6B C5B . . 139(3) ?
    C6B C7B H7B . . 126.5 ?
    C6B C7B C8B . . 107.1(13) ?
    C8B C7B H7B . . 126.5 ?
    C7B C8B H8B . . 127.6 ?
    C9B C8B C7B . . 104.9(5) ?
    C9B C8B H8B . . 127.6 ?
    O2B C9B H9B . . 123.4 ?
    C8B C9B O2B . . 113.2(5) ?
    C8B C9B H9B . . 123.4 ?
    C6BB O2BB C9BB . . 106.0(7) ?
    O2BB C6BB C7BB . . 109.0(7) ?
    O2BB C6BB C5B . . 120.9(17) ?
    C7BB C6BB C5B . . 127.6(18) ?
    C6BB C7BB H7BB . . 126.2 ?
    C6BB C7BB C8BB . . 107.6(9) ?
    C8BB C7BB H7BB . . 126.2 ?
    C7BB C8BB H8BB . . 127.8 ?
    C9BB C8BB C7BB . . 104.4(4) ?
    C9BB C8BB H8BB . . 127.8 ?
    O2BB C9BB H9BB . . 123.7 ?
    C8BB C9BB O2BB . . 112.5(4) ?
    C8BB C9BB H9BB . . 123.7 ?
    C1B N1B C4B . . 114.66(11) ?
    C5B N1B C1B . . 126.09(12) ?
    C5B N1B C4B . . 118.21(12) ?
    H2BA N2B H2BB . . 108.2 ?
    C2B N2B H2BA . . 109.7 ?
    C2B N2B H2BB . . 109.7 ?
    C3B N2B H2BA . . 109.7 ?
    C3B N2B H2BB . . 109.7 ?
    C3B N2B C2B . . 109.90(11) ?
    N1B C1B H1BA . . 109.5 ?
    N1B C1B H1BB . . 109.5 ?
    N1B C1B C2B . . 110.59(12) ?
    H1BA C1B H1BB . . 108.1 ?
    C2B C1B H1BA . . 109.5 ?
    C2B C1B H1BB . . 109.5 ?
    N2B C2B C1B . . 110.90(12) ?
    N2B C2B H2BC . . 109.5 ?
    N2B C2B H2BD . . 109.5 ?
    C1B C2B H2BC . . 109.5 ?
    C1B C2B H2BD . . 109.5 ?
    H2BC C2B H2BD . . 108.0 ?
    N2B C3B H3BA . . 109.7 ?
    N2B C3B H3BB . . 109.7 ?
    N2B C3B C4B . . 109.78(12) ?
    H3BA C3B H3BB . . 108.2 ?
    C4B C3B H3BA . . 109.7 ?
    C4B C3B H3BB . . 109.7 ?
    N1B C4B C3B . . 111.47(12) ?
    N1B C4B H4BA . . 109.3 ?
    N1B C4B H4BB . . 109.3 ?
    C3B C4B H4BA . . 109.3 ?
    C3B C4B H4BB . . 109.3 ?
    H4BA C4B H4BB . . 108.0 ?
    O1B C5B C6B . . 115.6(15) ?
    O1B C5B C6BB . . 119.1(10) ?
    O1B C5B N1B . . 121.96(15) ?
    N1B C5B C6B . . 122.1(15) ?
    N1B C5B C6BB . . 118.8(10) ?
loop_
    _geom_torsion_atom_site_label_1
    _geom_torsion_atom_site_label_2
    _geom_torsion_atom_site_label_3
    _geom_torsion_atom_site_label_4
    _geom_torsion_site_symmetry_1
    _geom_torsion_site_symmetry_2
    _geom_torsion_site_symmetry_3
    _geom_torsion_site_symmetry_4
    _geom_torsion
    _geom_torsion_publ_flag
    O1A C1A C2A C3A . . . . -169.82(13) ?
    O1A C1A C2A C7A . . . . 11.8(2) ?
    O2A C1A C2A C3A . . . . 10.2(2) ?
    O2A C1A C2A C7A . . . . -168.20(14) ?
    O3A N1A C4A C3A . . . . -1.9(2) ?
    O3A N1A C4A C5A . . . . 178.35(15) ?
    O4A N1A C4A C3A . . . . 177.96(14) ?
    O4A N1A C4A C5A . . . . -1.8(2) ?
    O5A N2A C6A C5A . . . . 4.4(2) ?
    O5A N2A C6A C7A . . . . -176.94(14) ?
    O6A N2A C6A C5A . . . . -175.20(14) ?
    O6A N2A C6A C7A . . . . 3.5(2) ?
    N1A C4A C5A C6A . . . . -178.63(12) ?
    N2A C6A C7A C2A . . . . -178.59(13) ?
    C1A C2A C3A C4A . . . . -179.95(12) ?
    C1A C2A C7A C6A . . . . 179.97(13) ?
    C2A C3A C4A N1A . . . . -179.82(12) ?
    C2A C3A C4A C5A . . . . -0.1(2) ?
    C3A C2A C7A C6A . . . . 1.6(2) ?
    C3A C4A C5A C6A . . . . 1.6(2) ?
    C4A C5A C6A N2A . . . . 177.02(13) ?
    C4A C5A C6A C7A . . . . -1.6(2) ?
    C5A C6A C7A C2A . . . . 0.0(2) ?
    C7A C2A C3A C4A . . . . -1.6(2) ?
    O2B C6B C7B C8B . . . . 9(2) ?
    O2B C6B C5B O1B . . . . -29(2) ?
    O2B C6B C5B C6BB . . . . 87(17) ?
    O2B C6B C5B N1B . . . . 157.2(12) ?
    C6B O2B C9B C8B . . . . 3.4(14) ?
    C6B C7B C8B C9B . . . . -6.6(14) ?
    C7B C6B C5B O1B . . . . 164(3) ?
    C7B C6B C5B C6BB . . . . -80(17) ?
    C7B C6B C5B N1B . . . . -10(4) ?
    C7B C8B C9B O2B . . . . 2.0(7) ?
    C9B O2B C6B C7B . . . . -8(2) ?
    C9B O2B C6B C5B . . . . -178.6(14) ?
    O2BB C6BB C7BB C8BB . . . . 6.9(14) ?
    O2BB C6BB C5B O1B . . . . 153.1(11) ?
    O2BB C6BB C5B C6B . . . . 85(17) ?
    O2BB C6BB C5B N1B . . . . -29.8(18) ?
    C6BB O2BB C9BB C8BB . . . . 4.1(10) ?
    C6BB C7BB C8BB C9BB . . . . -4.2(10) ?
    C7BB C6BB C5B O1B . . . . -7(2) ?
    C7BB C6BB C5B C6B . . . . -75(17) ?
    C7BB C6BB C5B N1B . . . . 170.0(13) ?
    C7BB C8BB C9BB O2BB . . . . 0.1(5) ?
    C9BB O2BB C6BB C7BB . . . . -6.7(14) ?
    C9BB O2BB C6BB C5B . . . . -170.1(11) ?
    N1B C1B C2B N2B . . . . -54.25(16) ?
    N2B C3B C4B N1B . . . . 55.11(17) ?
    C1B N1B C4B C3B . . . . -52.13(18) ?
    C1B N1B C5B O1B . . . . 176.66(17) ?
    C1B N1B C5B C6B . . . . -9.7(15) ?
    C1B N1B C5B C6BB . . . . -0.3(10) ?
    C2B N2B C3B C4B . . . . -59.34(15) ?
    C3B N2B C2B C1B . . . . 59.48(15) ?
    C4B N1B C1B C2B . . . . 51.18(17) ?
    C4B N1B C5B O1B . . . . -15.7(3) ?
    C4B N1B C5B C6B . . . . 157.9(14) ?
    C4B N1B C5B C6BB . . . . 167.3(10) ?
    C5B C6B C7B C8B . . . . 176(3) ?
    C5B C6BB C7BB C8BB . . . . 168.9(14) ?
    C5B N1B C1B C2B . . . . -140.79(15) ?
    C5B N1B C4B C3B . . . . 138.83(15) ?
loop_
    _geom_hbond_atom_site_label_D
    _geom_hbond_atom_site_label_H
    _geom_hbond_atom_site_label_A
    _geom_hbond_site_symmetry_A
    _geom_hbond_distance_DH
    _geom_hbond_distance_HA
    _geom_hbond_distance_DA
    _geom_hbond_angle_DHA
    N2B H2BA O1A 3_566 0.99 2.51 3.1607(16) 123
    N2B H2BA O2A 3_566 0.99 1.72 2.7093(16) 176
    N2B H2BB O1A 5_666 0.99 1.77 2.7424(16) 166
    C5A H5A O2A 4_646 0.95 2.47 3.3170(18) 148
    C9B H9B O6A 7_765 0.95 2.44 3.183(6) 134
    C8BB H8BB O3A 6_657 0.95 2.50 3.395(5) 158
    C2B H2BC O1B 3_566 0.99 2.59 3.2300(19) 122
_iucr_refine_instructions_details
;
TITL HSY-613B in Pbca #61
CELL 1.54184 9.605994 10.457199 33.876631 90 90 90
ZERR 8 0.000211 0.000236 0.000748 0 0 0
LATT 1
SYMM 0.5-X,-Y,0.5+Z
SYMM 0.5+X,0.5-Y,-Z
SYMM -X,0.5+Y,0.5-Z
SFAC C H N O
UNIT 128 128 32 64
EQIV $1 1-X,-0.5+Y,1.5-Z
EQIV $2 0.5+X,1.5-Y,1-Z
EQIV $3 1-X,1-Y,1-Z
EQIV $4 1.5-X,1-Y,-0.5+Z
EQIV $5 0.5+X,+Y,1.5-Z
EQIV $6 1.5-X,0.5+Y,+Z
EQIV $7 1.5-X,-0.5+Y,+Z
EADP O2B O2BB
EADP C6B C6BB
EADP C7B C7BB
EADP C8B C8BB
EADP C9B C9BB
L.S. 15
PLAN  15
TEMP -100(2)
HTAB C5A O2A_$1
HTAB N2B O1A_$2
HTAB N2B O1A_$3
HTAB N2B O2A_$2
HTAB C1B O1A_$3
HTAB C1B O1B_$2
HTAB C2B O4A_$4
HTAB C2B O1B_$2
HTAB C8B O6A
HTAB C9B O3A_$5
HTAB C9B O6A_$6
HTAB C7BB O6A_$6
HTAB C8BB O3A_$5
HTAB C8BB O6A
HTAB C9BB O1B_$7
HTAB C9BB O2B_$7
BOND $h
CONF
htab
MORE -1
fmap 2 53
acta 135
OMIT 2 2 2
OMIT 1 2 3
OMIT 1 0 6
OMIT 0 2 2
OMIT 0 4 1
OMIT 2 3 0
OMIT 1 2 4
OMIT 2 1 2
OMIT 1 2 1
OMIT 2 3 2
OMIT 1 1 13
REM <HKL>E:/Manpreet-new%20600%20files/HSY-613B-Ray%20Fixed-jpj/HSY-613-MK-New
REM -jpj/HSY-613B-Ray.hkl</HKL>
WGHT    0.072300    0.884700
EXTI    0.001482
FVAR       3.69213   0.42993
O1A   4    0.368699    0.571777    0.633099    11.00000    0.04189    0.02424 =
         0.01894   -0.00059   -0.00489    0.00072
O2A   4    0.287035    0.697346    0.681219    11.00000    0.04300    0.02748 =
         0.02455   -0.00317   -0.01065    0.01017
O3A   4    0.421586    0.602370    0.816927    11.00000    0.05089    0.06510 =
         0.02277   -0.00181    0.00031    0.02210
O4A   4    0.585040    0.468020    0.829855    11.00000    0.05282    0.04545 =
         0.02622    0.00718   -0.01372    0.00748
O5A   4    0.828251    0.261440    0.722289    11.00000    0.03646    0.04452 =
         0.05596   -0.00182   -0.00947    0.01690
O6A   4    0.776571    0.310361    0.661971    11.00000    0.05049    0.04724 =
         0.04275    0.00165    0.01790    0.01271
N1A   3    0.511000    0.525517    0.806714    11.00000    0.03140    0.03147 =
         0.02156    0.00361   -0.00464   -0.00084
N2A   3    0.758382    0.318063    0.697594    11.00000    0.02690    0.02753 =
         0.04332    0.00007    0.00282    0.00044
C1A   1    0.362972    0.609555    0.668189    11.00000    0.03051    0.01980 =
         0.02137    0.00164   -0.00537   -0.00208
C2A   1    0.457027    0.542501    0.697778    11.00000    0.02487    0.02065 =
         0.02181    0.00237   -0.00347   -0.00448
C3A   1    0.440923    0.564751    0.737987    11.00000    0.02326    0.02042 =
         0.02329    0.00008   -0.00279   -0.00132
AFIX  43
H3A   2    0.371319    0.621721    0.747347    11.00000   -1.20000
AFIX   0
C4A   1    0.528557    0.502073    0.764152    11.00000    0.02524    0.02398 =
         0.02071    0.00230   -0.00273   -0.00410
C5A   1    0.631610    0.418025    0.752339    11.00000    0.02337    0.02351 =
         0.02871    0.00427   -0.00569   -0.00169
AFIX  43
H5A   2    0.689054    0.374368    0.770764    11.00000   -1.20000
AFIX   0
C6A   1    0.645815    0.401514    0.712122    11.00000    0.02231    0.02236 =
         0.03161    0.00092   -0.00041   -0.00140
C7A   1    0.561348    0.461530    0.684606    11.00000    0.02684    0.02380 =
         0.02154   -0.00068   -0.00038   -0.00381
AFIX  43
H7A   2    0.574753    0.447388    0.657167    11.00000   -1.20000
AFIX   0
O1B   4    0.492135    0.725670    0.515223    11.00000    0.05520    0.08423 =
         0.02776    0.00199    0.01168    0.03754
PART 1
O2B   4    0.660534    0.662702    0.570131    21.00000    0.04473    0.04056 =
         0.01878    0.00376   -0.00557    0.00746
C6B   1    0.672423    0.602084    0.534925    21.00000    0.01941    0.02950 =
         0.02001    0.00161    0.00256   -0.01036
C7B   1    0.772443    0.508162    0.538511    21.00000    0.03436    0.03672 =
         0.02232    0.00241   -0.00535    0.00089
AFIX  43
H7B   2    0.810837    0.458517    0.517701    21.00000   -1.20000
AFIX   0
C8B   1    0.806746    0.499772    0.578619    21.00000    0.04414    0.04905 =
         0.02440    0.01519   -0.01733   -0.01569
AFIX  43
H8B   2    0.865639    0.438761    0.590981    21.00000   -1.20000
AFIX   0
C9B   1    0.739000    0.595639    0.595535    21.00000    0.04475    0.04822 =
         0.02839    0.01410   -0.01481   -0.00675
AFIX  43
H9B   2    0.745355    0.614919    0.622880    21.00000   -1.20000
AFIX   0
SAME 0.02 0.04 O2B > C9B
PART 0
PART 2
O2BB  4    0.772783    0.508279    0.527000   -21.00000    0.04473    0.04056 =
         0.01878    0.00376   -0.00557    0.00746
C6BB  1    0.694319    0.612557    0.534881   -21.00000    0.01941    0.02950 =
         0.02001    0.00161    0.00256   -0.01036
C7BB  1    0.692004    0.632313    0.575072   -21.00000    0.03436    0.03672 =
         0.02232    0.00241   -0.00535    0.00089
AFIX  43
H7BB  2    0.637033    0.693587    0.588699   -21.00000   -1.20000
AFIX   0
C8BB  1    0.785634    0.545465    0.592267   -21.00000    0.04414    0.04905 =
         0.02440    0.01519   -0.01733   -0.01569
AFIX  43
H8BB  2    0.811475    0.538958    0.619261   -21.00000   -1.20000
AFIX   0
C9BB  1    0.830670    0.473242    0.561742   -21.00000    0.04475    0.04822 =
         0.02839    0.01410   -0.01481   -0.00675
AFIX  43
H9BB  2    0.895766    0.405395    0.564399   -21.00000   -1.20000
AFIX   0
PART 0
N1B   3    0.626433    0.651993    0.465450    11.00000    0.02363    0.03433 =
         0.01739    0.00171    0.00115    0.00453
N2B   3    0.693384    0.678323    0.383726    11.00000    0.02919    0.02452 =
         0.01632    0.00031    0.00082   -0.00495
AFIX  23
H2BA  2    0.731067    0.725247    0.360703    11.00000   -1.20000
H2BB  2    0.660284    0.593770    0.374522    11.00000   -1.20000
AFIX   0
C1B   1    0.750086    0.588806    0.449444    11.00000    0.02673    0.02938 =
         0.01840   -0.00091    0.00147    0.00523
AFIX  23
H1BA  2    0.726403    0.500127    0.441724    11.00000   -1.20000
H1BB  2    0.823259    0.584929    0.469988    11.00000   -1.20000
AFIX   0
C2B   1    0.804763    0.660872    0.413775    11.00000    0.02421    0.03509 =
         0.01922   -0.00079    0.00099   -0.00060
AFIX  23
H2BC  2    0.840002    0.745556    0.422192    11.00000   -1.20000
H2BD  2    0.883216    0.612848    0.401969    11.00000   -1.20000
AFIX   0
C3B   1    0.575520    0.750998    0.401068    11.00000    0.03029    0.02885 =
         0.02268    0.00299   -0.00259    0.00199
AFIX  23
H3BA  2    0.501586    0.762418    0.381016    11.00000   -1.20000
H3BB  2    0.607866    0.836708    0.409429    11.00000   -1.20000
AFIX   0
C4B   1    0.517686    0.679377    0.436306    11.00000    0.02329    0.04441 =
         0.02265    0.00585    0.00027    0.00237
AFIX  23
H4BA  2    0.443548    0.731147    0.448824    11.00000   -1.20000
H4BB  2    0.475634    0.598041    0.427280    11.00000   -1.20000
AFIX   0
C5B   1    0.595074    0.666294    0.504234    11.00000    0.03304    0.03541 =
         0.02117    0.00075    0.00416    0.00558
HKLF 4
REM  HSY-613B in Pbca #61
REM R1 =  0.0427 for    2915 Fo > 4sig(Fo)  and  0.0487 for all    3352 data
REM    270 parameters refined using     10 restraints
END
WGHT      0.0723      0.8848
REM Instructions for potential hydrogen bonds
EQIV $8 -x+1, y+1/2, -z+3/2
HTAB C3A O5A_$8
HTAB C5A O2A_$1
HTAB C9B O3A_$5
HTAB C9B O6A_$6
HTAB C8BB O3A_$5
HTAB N2B O1A_$2
HTAB N2B O2A_$2
HTAB N2B O1A_$3
HTAB C1B O1B_$2
HTAB C1B O2BB
HTAB C2B O1B_$2
HTAB C2B O4A_$4
REM Highest difference peak  0.264,  deepest hole -0.206,  1-sigma level  0.049
Q1    1   0.5508  0.7187  0.4202  11.00000  0.05    0.26
Q2    1   0.6932  0.6268  0.4587  11.00000  0.05    0.24
Q3    1   0.6277  0.6169  0.5201  11.00000  0.05    0.23
Q4    1   0.6175  0.4485  0.7017  11.00000  0.05    0.22
Q5    1   0.4165  0.5805  0.6786  11.00000  0.05    0.22
Q6    1   0.4259  0.5323  0.7190  11.00000  0.05    0.21
Q7    1   0.6033  0.4964  0.7573  11.00000  0.05    0.21
Q8    1   0.4646  0.5720  0.7205  11.00000  0.05    0.20
Q9    1   0.6391  0.6992  0.4773  11.00000  0.05    0.19
Q10   1   0.5237  0.5188  0.7751  11.00000  0.05    0.18
Q11   1   0.4625  0.5012  0.7577  11.00000  0.05    0.18
Q12   1   0.5956  0.6133  0.4788  11.00000  0.05    0.17
Q13   1   0.4691  0.6493  0.7984  11.00000  0.05    0.16
Q14   1   0.4598  0.6810  0.4995  11.00000  0.05    0.15
Q15   1   0.7131  0.6771  0.3614  11.00000  0.05    0.14
REM The information below was added by Olex2.
REM
REM R1 = 0.0427 for 2915 Fo > 4sig(Fo) and 0.0487 for all 22900 data
REM n/a parameters refined using n/a restraints
REM Highest difference peak 0.26, deepest hole -0.21
REM Mean Shift 0, Max Shift -0.001.
REM +++ Tabular Listing of Refinement Information +++
REM R1_all = 0.0487
REM R1_gt = 0.0427
REM wR_ref = 0.1225
REM GOOF = 1.024
REM Shift_max = -0.001
REM Shift_mean = 0
REM Reflections_all = 22900
REM Reflections_gt = 2915
REM Parameters = n/a
REM Hole = -0.21
REM Peak = 0.26
REM Flack = n/a
;
