# Supplementary material for: 4-(Furan-2-carbon­yl)piperazin-1-ium 3,5-di­nitro­benzoate
Source: Acta Crystallogr Sect E Struct Rep Online. 2014 May 24;70(Pt 6):o700–1. doi: 10.1107/S160053681401126X (PMC4051063; doi:10.1107/S160053681401126X)
Supplement: Supplementary file 2 [file e-70-0o700-Isup2.hkl]

#
# h,k,l, Fc-squared, Fo-squared, sigma(Fo-squared), status flag
#
data_I
_shelx_refln_list_code          4
_shelx_F_calc_maximum      219.10
_exptl_crystal_F_000      1632.00
_reflns_d_resolution_high  0.8087

loop_
 _space_group_symop_operation_xyz
 'x, y, z'
 '-x+1/2, -y, z+1/2'
 'x+1/2, -y+1/2, -z'
 '-x, y+1/2, -z+1/2'
 '-x, -y, -z'
 'x-1/2, y, -z-1/2'
 '-x-1/2, y-1/2, z'
 'x, -y-1/2, z-1/2'

_cell_length_a     9.6060
_cell_length_b    10.4572
_cell_length_c    33.8766
_cell_angle_alpha  90.000
_cell_angle_beta   90.000
_cell_angle_gamma  90.000

_shelx_F_squared_multiplier     1.000

loop_
 _refln_index_h
 _refln_index_k
 _refln_index_l
 _refln_F_squared_calc
 _refln_F_squared_meas
 _refln_F_squared_sigma
 _refln_observed_status
   2   0   0      14601.42      14036.04       400.49 o
   4   0   0       2323.95       2175.40        47.00 o
   6   0   0         48.74         58.46        16.36 o
   8   0   0         35.10         31.88         7.48 o
  10   0   0         36.51         46.44         8.92 o
   2   1   0       1945.35       1954.19        92.05 o
   4   1   0       4663.36       4840.59       149.00 o
   6   1   0        310.71        346.42        29.20 o
   8   1   0         51.44         51.59         7.39 o
  10   1   0        129.33        133.67        10.80 o
   0   2   0       6391.10       5044.56       503.41 o
   2   2   0      13729.81      14547.56       122.75 o
   4   2   0       1099.77       1153.84        23.18 o
   6   2   0       1287.08       1480.23        70.15 o
   8   2   0         24.74         22.95         3.96 o
  10   2   0        848.26        838.41        28.68 o
   4   3   0       4787.45       5068.35       181.92 o
   6   3   0        324.70        354.43        21.21 o
   8   3   0         73.74         69.02         7.70 o
  10   3   0          4.58          1.46         3.49 o
   0   4   0        702.90        772.51       130.78 o
   2   4   0       9489.22       9266.11       468.26 o
   4   4   0      13626.29      12052.74      1758.50 o
   6   4   0         48.29         62.81        10.62 o
   8   4   0        465.00        434.66        27.50 o
  10   4   0         71.60         63.72         7.84 o
   2   5   0      13562.07      15574.37      1547.62 o
   4   5   0       1783.95       1721.06       165.68 o
   6   5   0          0.11         10.55         8.69 o
   8   5   0        119.64        134.58        17.56 o
  10   5   0        401.61        385.03        20.18 o
   0   6   0        393.89        511.87        45.89 o
   2   6   0       1640.34       1770.48        60.41 o
   4   6   0       6514.48       7703.39       737.90 o
   6   6   0          2.38          6.49         4.57 o
   8   6   0         26.51         24.03         6.55 o
  10   6   0       1054.09       1208.82        36.96 o
   2   7   0        179.59        173.34        14.88 o
   4   7   0        456.97        485.56        38.43 o
   6   7   0       2606.75       2278.18        90.67 o
   8   7   0        242.20        211.48        18.91 o
   0   8   0       1088.93       1126.24        81.43 o
   2   8   0        681.04        624.89        30.94 o
   4   8   0        212.71        189.47        25.14 o
   6   8   0        864.85        941.80        46.55 o
   8   8   0         67.99         75.78        15.69 o
   2   9   0       1549.09       1669.16        60.88 o
   4   9   0         82.34         69.90        16.48 o
   6   9   0       1009.81        831.90       127.63 o
   8   9   0        168.98        202.26        15.12 o
   0  10   0        380.23        373.39        36.61 o
   2  10   0       2092.70       2582.65        74.85 o
   4  10   0        594.18        589.36        35.83 o
   6  10   0         34.79         18.68         9.12 o
   2  11   0        394.25        451.73        25.52 o
   4  11   0         49.83         57.20        10.21 o
   6  11   0          0.42         -0.02         2.69 o
   0  12   0       1145.98       1109.44       109.77 o
   2  12   0        289.71        279.40        46.82 o
   4  12   0         58.09         45.12         8.84 o
   1   1   1       4461.90       5239.47       209.49 o
   2   1   1        428.53        514.92        19.13 o
   3   1   1        387.77        427.64         7.59 o
   4   1   1       1095.45       1026.09        19.18 o
   5   1   1        670.77        802.57        28.86 o
   6   1   1        222.95        253.57        17.76 o
   7   1   1       1465.42       1432.81        47.22 o
   8   1   1        334.95        342.42        11.27 o
   9   1   1         95.93         99.42         6.64 o
  10   1   1          0.59          1.78         2.26 o
  11   1   1         27.59         20.24         3.67 o
   0   2   1        249.28        148.86         6.09 o
   2   2   1       8808.20       7483.39       246.56 o
   3   2   1        332.23        332.81         9.07 o
   4   2   1        283.37        264.54         8.76 o
   5   2   1          6.89          9.73         2.09 o
   6   2   1         45.37         42.66         8.07 o
   7   2   1         35.49         23.08         4.69 o
   8   2   1        245.08        234.66         9.66 o
   9   2   1        628.74        612.03        18.68 o
  10   2   1         10.79         11.35         2.80 o
  11   2   1        111.85        110.98         7.22 o
   1   3   1      21549.19      20773.72       165.52 o
   2   3   1       5010.56       5202.19       154.13 o
   3   3   1       3628.69       3951.10       127.20 o
   4   3   1        493.40        538.70        14.57 o
   5   3   1       1423.52       1543.29        25.17 o
   6   3   1       1425.40       1441.92        47.30 o
   7   3   1        186.51        151.48        15.27 o
   8   3   1        152.50        142.30         7.75 o
   9   3   1        415.11        428.19        18.96 o
  10   3   1        320.86        352.40        13.82 o
  11   3   1         79.51         80.35         5.90 o
   1   4   1         29.71         47.80         6.63 o
   2   4   1        233.01        175.33         8.38 o
   3   4   1       8485.80       7828.84       350.48 o
   4   4   1       3061.93       3064.79        55.08 o
   5   4   1       4192.01       4275.62        60.87 o
   6   4   1          0.04          1.84         2.73 o
   7   4   1        650.68        606.17        23.55 o
   8   4   1          9.13          8.19         3.21 o
   9   4   1          0.81          2.15         3.32 o
  10   4   1          3.15          4.37         2.48 o
  11   4   1        186.57        208.53        12.71 o
   1   5   1         54.83         67.18         9.31 o
   2   5   1          2.25         17.39         3.40 o
   3   5   1       4050.73       3874.94        90.21 o
   4   5   1      11650.67      11504.28       179.66 o
   5   5   1        160.58        149.76        14.70 o
   6   5   1        453.84        417.59        25.05 o
   7   5   1         20.18         26.95         5.63 o
   8   5   1        154.06        133.55        12.60 o
   9   5   1          1.34          0.22         2.53 o
  10   5   1        109.00        109.13         7.77 o
   0   6   1        505.20        489.56        25.83 o
   1   6   1       2611.38       2830.86        62.20 o
   2   6   1        483.69        538.24        21.19 o
   3   6   1          2.54          1.06         2.19 o
   4   6   1        620.91        686.88        30.73 o
   5   6   1         67.65         59.82         9.78 o
   6   6   1        687.32        648.06        26.65 o
   7   6   1        142.37        141.06        11.44 o
   8   6   1         50.15         41.84         6.28 o
   9   6   1          4.11          3.01         2.80 o
  10   6   1         26.14         21.08         3.83 o
   1   7   1        308.17        327.05        17.91 o
   2   7   1       1446.17       1386.93        67.71 o
   3   7   1         53.42         54.65         6.17 o
   4   7   1         13.13         14.18         5.00 o
   5   7   1        793.83        748.86        29.33 o
   6   7   1       1106.63       1079.90        35.35 o
   7   7   1         22.38         17.71         4.43 o
   8   7   1         13.75          9.03         3.64 o
   9   7   1         12.14          9.28         3.11 o
   0   8   1        187.47        200.37        24.19 o
   1   8   1        795.85        754.12        27.01 o
   2   8   1         35.93         45.20         5.35 o
   3   8   1        495.37        478.24        19.38 o
   4   8   1        103.01         88.10         9.53 o
   5   8   1        491.26        467.71        23.15 o
   6   8   1        897.67        899.13        32.66 o
   7   8   1          3.36          0.44         4.86 o
   8   8   1        461.65        467.34        19.06 o
   9   8   1         13.77         16.02         6.70 o
   1   9   1        339.61        347.96        19.45 o
   2   9   1         15.23         14.12         3.23 o
   3   9   1          0.23         -0.41         7.53 o
   4   9   1         60.76         53.38        10.79 o
   5   9   1        306.35        322.42        23.86 o
   6   9   1        324.86        336.87        23.68 o
   7   9   1          3.75          5.56         3.94 o
   8   9   1         83.85         67.74         6.10 o
   0  10   1        369.26        357.22        25.03 o
   1  10   1         25.28         14.68         4.04 o
   2  10   1        172.45        184.35        12.35 o
   3  10   1         31.56         34.13         6.05 o
   4  10   1        648.56        685.39        34.00 o
   5  10   1          5.60          2.14         5.20 o
   6  10   1        196.46        173.54        14.80 o
   7  10   1         87.44         70.92         9.16 o
   1  11   1          4.22          2.58         2.77 o
   2  11   1         12.61          7.42         3.59 o
   3  11   1         51.64         52.08         6.49 o
   4  11   1         33.37         29.92         5.91 o
   5  11   1          1.74          1.10         3.11 o
   6  11   1         92.84        106.81         7.43 o
   0  12   1        134.73        140.50        12.90 o
   1  12   1          1.67          0.00         2.46 o
   2  12   1         17.90         15.37         3.77 o
   3  12   1          0.43          5.17         3.54 o
   4  12   1          0.52          2.34         2.72 o
   1   0   2        767.94        892.08        59.58 o
   2   0   2      10211.34      10310.71        72.26 o
   3   0   2      15031.25      14433.19       102.54 o
   4   0   2       1196.14       1499.89        33.95 o
   5   0   2        646.38        530.24        25.51 o
   6   0   2        453.02        442.52        33.57 o
   7   0   2         24.96         39.59        10.83 o
   8   0   2        296.47        283.00        14.45 o
   9   0   2         97.05         95.57         8.84 o
  10   0   2       1770.76       1776.17        39.12 o
  11   0   2        774.08        833.36        29.93 o
   1   1   2        574.74        509.74        25.18 o
   3   1   2      15060.23      14975.36       157.35 o
   4   1   2       2564.19       2762.24        94.81 o
   5   1   2       2863.20       3110.34        63.61 o
   6   1   2        906.01        945.09        39.95 o
   7   1   2         12.59         13.76         5.17 o
   8   1   2         24.80         19.45         2.57 o
   9   1   2        102.98        111.31         7.19 o
  10   1   2         38.62         37.70         3.92 o
  11   1   2        129.34        145.43         8.66 o
   1   2   2       1786.11       1686.74        63.95 o
   3   2   2        888.36       1028.83        19.60 o
   4   2   2        740.66        739.41        15.67 o
   5   2   2         45.01         40.86         4.03 o
   6   2   2        347.01        372.63        19.68 o
   7   2   2        503.14        527.23        28.32 o
   8   2   2         81.23         71.05         4.86 o
   9   2   2       1180.39       1114.46        25.25 o
  10   2   2          3.70          3.95         2.47 o
  11   2   2         22.78         19.60         3.07 o
   1   3   2       1964.25       2006.88       118.49 o
   3   3   2        827.12        844.93        29.61 o
   4   3   2          4.00         10.85         2.22 o
   5   3   2       1356.52       1464.31        51.42 o
   6   3   2         58.75         79.52         7.36 o
   7   3   2        183.25        214.62        18.11 o
   8   3   2        641.89        638.09        16.56 o
   9   3   2         49.18         62.29         7.87 o
  10   3   2         75.56         80.98         6.62 o
  11   3   2          1.53          1.46         2.12 o
   0   4   2       3849.53       4072.58       220.78 o
   1   4   2        431.99        471.82        15.66 o
   2   4   2        170.01        154.78         8.72 o
   3   4   2       2374.96       2766.70        86.96 o
   4   4   2         20.92         23.31         3.31 o
   5   4   2       1547.06       1561.42        39.59 o
   6   4   2        342.27        343.71        17.85 o
   7   4   2         10.08         19.80         5.43 o
   8   4   2        366.38        369.82        15.71 o
   9   4   2        173.57        185.20        12.93 o
  10   4   2         84.71         80.35         7.73 o
  11   4   2         31.58         29.27         4.14 o
   1   5   2        215.40        235.27        18.35 o
   2   5   2        243.85        191.66        13.41 o
   3   5   2         34.33         33.26         4.97 o
   4   5   2       3170.92       3371.01        93.20 o
   5   5   2        670.67        654.00        27.35 o
   6   5   2        501.54        548.13        26.68 o
   7   5   2        818.20        818.06        27.63 o
   8   5   2         13.43         10.90         3.58 o
   9   5   2         14.94         13.35         3.49 o
  10   5   2         47.59         62.54         6.39 o
   0   6   2       4200.54       3938.26       285.70 o
   1   6   2        217.24        179.24        12.18 o
   2   6   2        268.86        266.99        11.79 o
   3   6   2         16.31         10.68         2.83 o
   4   6   2       8813.64       9697.85       167.29 o
   5   6   2          1.16         -2.07         4.35 o
   6   6   2        175.51        151.58        14.67 o
   7   6   2        743.43        704.21        27.98 o
   8   6   2         86.91         85.95         9.56 o
   9   6   2        235.16        235.60        13.33 o
  10   6   2          3.02          4.17         2.30 o
   1   7   2         56.03         39.48         6.69 o
   2   7   2         61.37         44.85         5.57 o
   3   7   2          0.23          2.84         2.78 o
   4   7   2        721.71        745.42        33.66 o
   5   7   2        649.28        701.54        34.16 o
   6   7   2         59.91         56.02         8.90 o
   7   7   2        797.77        817.44        33.19 o
   8   7   2         10.68          3.33         3.43 o
   9   7   2         22.59         16.90         3.85 o
   0   8   2       1223.59       1057.57        68.21 o
   1   8   2        517.18        506.99        20.52 o
   2   8   2       1001.62        992.28        26.93 o
   3   8   2         26.99         13.15         4.81 o
   4   8   2        254.29        244.55        16.56 o
   5   8   2        195.49        199.18        15.55 o
   6   8   2        920.39        902.71        35.44 o
   7   8   2        606.20        586.15        26.91 o
   8   8   2         23.40         24.79         4.67 o
   9   8   2         49.10         54.43        12.62 o
   1   9   2        113.23        116.09        11.35 o
   2   9   2        104.83         93.18         9.50 o
   3   9   2          2.11          2.57         4.15 o
   4   9   2        535.67        572.65        37.62 o
   5   9   2          2.07         10.01         6.20 o
   6   9   2          7.61          0.89         5.08 o
   7   9   2         71.43         70.25        10.01 o
   8   9   2          8.48         17.00         3.56 o
   0  10   2        273.19        278.98        22.10 o
   1  10   2         69.76         42.83         6.73 o
   2  10   2          0.69          2.25         3.55 o
   3  10   2        115.55        130.79        12.04 o
   4  10   2        489.00        474.89        22.22 o
   5  10   2         80.02         64.47        10.30 o
   6  10   2         57.72         58.84         9.40 o
   7  10   2         20.39         31.04         5.55 o
   1  11   2          0.00         -2.40         3.20 o
   2  11   2          0.74          3.62         4.15 o
   3  11   2         33.03         32.69         5.40 o
   4  11   2        593.85        617.53        24.96 o
   5  11   2         10.67         11.41         3.47 o
   6  11   2         40.74         33.04         4.96 o
   0  12   2        290.14        313.31        18.88 o
   1  12   2         81.03         76.70         6.58 o
   2  12   2          0.21         -3.32         4.04 o
   3  12   2          7.55          3.87         2.52 o
   4  12   2         84.97        104.41        10.58 o
   1   1   3       2030.53       2035.22        61.86 o
   2   1   3       6382.97       6723.34       197.72 o
   3   1   3       5078.97       5087.29       105.87 o
   4   1   3       1197.48       1306.29        21.12 o
   5   1   3        152.15        187.24         9.15 o
   6   1   3        555.41        583.26        27.35 o
   7   1   3         67.71         42.88         7.50 o
   8   1   3        254.90        248.17         9.59 o
   9   1   3        464.04        443.42        14.14 o
  10   1   3       1148.10       1216.16        22.73 o
  11   1   3       1135.19       1259.58        25.28 o
   0   2   3        600.37        520.18        18.30 o
   2   2   3       4763.13       4962.96       147.46 o
   3   2   3        632.57        705.33        33.60 o
   4   2   3       3431.35       4220.79       167.33 o
   5   2   3        442.35        509.84        14.47 o
   6   2   3        252.27        301.39        15.53 o
   7   2   3        428.53        468.31        26.86 o
   8   2   3        310.91        306.81        11.41 o
   9   2   3       1354.00       1340.66        27.29 o
  10   2   3        155.93        156.76         9.04 o
  11   2   3          0.00          4.74         2.32 o
   1   3   3       4528.79       4343.11        56.47 o
   2   3   3       4899.15       4549.78       155.72 o
   3   3   3        217.12        206.19         6.93 o
   4   3   3       3321.99       3632.63        87.68 o
   5   3   3        108.32        120.44         7.52 o
   6   3   3       1108.52       1260.72        30.69 o
   7   3   3        262.74        277.62        20.57 o
   8   3   3         89.73         97.84         6.47 o
   9   3   3          0.26          4.30         3.05 o
  10   3   3          8.54          5.10         2.77 o
  11   3   3        177.03        223.33        11.46 o
   0   4   3       2475.53       2759.47        39.11 o
   1   4   3       3899.09       3548.28       187.30 o
   2   4   3       2705.71       2550.38       108.65 o
   3   4   3       2421.93       2720.03       131.12 o
   4   4   3        788.30       1053.08        35.73 o
   5   4   3        575.98        589.34        21.54 o
   6   4   3        686.47        674.95        25.13 o
   7   4   3       2205.95       2170.01        42.05 o
   8   4   3         65.57         74.93         7.35 o
   9   4   3        320.86        334.25        18.89 o
  10   4   3        540.16        543.25        19.77 o
  11   4   3          2.48          5.44         2.93 o
   1   5   3       3370.32       3662.43        72.37 o
   2   5   3          0.05          2.96         2.19 o
   3   5   3        227.47        256.42        11.83 o
   4   5   3        232.41        235.77        13.38 o
   5   5   3        297.06        342.52        20.65 o
   6   5   3       3981.45       3924.83        77.31 o
   7   5   3       2980.54       3073.43        89.28 o
   8   5   3          2.07          6.56         3.13 o
   9   5   3        184.81        166.16        11.96 o
  10   5   3          4.24          3.05         2.55 o
   0   6   3        414.97        441.15        44.94 o
   1   6   3        878.69        814.45        35.51 o
   2   6   3        113.98        179.46        10.75 o
   3   6   3        623.62        576.66        27.93 o
   4   6   3        320.30        338.56        25.68 o
   5   6   3       3283.62       3187.44        86.45 o
   6   6   3        435.34        427.25        21.73 o
   7   6   3         22.37         13.84         6.95 o
   8   6   3        287.26        298.15        16.25 o
   9   6   3          8.33         12.88         3.33 o
  10   6   3          0.83          1.13         2.90 o
   1   7   3       1210.67       1357.55        46.33 o
   2   7   3         23.24         19.39         4.16 o
   3   7   3        484.23        469.15        24.39 o
   4   7   3        584.65        598.67        52.33 o
   5   7   3        307.58        313.74        18.80 o
   6   7   3        808.78        732.66        32.13 o
   7   7   3         29.64         21.93         6.59 o
   8   7   3         10.92          5.52         2.80 o
   9   7   3          3.02          8.09         3.57 o
   0   8   3       1965.70       1876.15        74.42 o
   1   8   3        419.77        385.04        19.45 o
   2   8   3         60.16         50.23         6.24 o
   3   8   3        863.98        804.80        32.82 o
   4   8   3        402.51        405.36        21.60 o
   5   8   3       1171.59       1081.23        35.60 o
   6   8   3       1433.16       1349.41        43.49 o
   7   8   3          9.60          7.23         3.77 o
   8   8   3         46.32         39.27         6.26 o
   9   8   3          6.33         10.96         6.98 o
   1   9   3        154.30        145.45        12.41 o
   2   9   3          3.98          5.53         4.09 o
   3   9   3        643.24        698.26        31.22 o
   4   9   3        204.64        231.97        19.05 o
   5   9   3        111.55         96.55        13.16 o
   6   9   3        235.13        198.02        17.52 o
   7   9   3         38.84         21.31         5.14 o
   8   9   3         56.69         45.51         5.70 o
   0  10   3        172.46        155.62        16.59 o
   1  10   3        215.63        197.79        13.84 o
   2  10   3         85.69         95.39        11.30 o
   3  10   3          1.06          0.03         4.00 o
   4  10   3        299.48        278.62        17.03 o
   5  10   3         76.59         64.10        10.96 o
   6  10   3          0.31         -1.93         4.01 o
   7  10   3        542.15        476.15        17.85 o
   1  11   3         15.07         12.69         3.57 o
   2  11   3        519.72        545.55        23.46 o
   3  11   3        330.51        333.37        15.93 o
   4  11   3          8.07          5.68         3.29 o
   5  11   3         18.71         15.62         4.13 o
   6  11   3         40.68         36.52         5.73 o
   0  12   3          6.24         10.76         4.54 o
   1  12   3        255.02        275.40        14.32 o
   2  12   3          3.93          1.12         2.43 o
   3  12   3        492.32        497.11        19.60 o
   4  12   3         10.66         15.70         5.78 o
   0   0   4       8596.63      10364.63       108.42 o
   1   0   4        203.27        188.09         9.82 o
   2   0   4      15633.68      14236.80       570.95 o
   3   0   4          7.25         30.19         2.84 o
   4   0   4        640.25        647.74        19.86 o
   5   0   4        899.12        857.03        40.55 o
   6   0   4       1108.65       1108.57       102.52 o
   7   0   4       1589.75       1408.05        66.69 o
   8   0   4        709.52        790.70        24.08 o
   9   0   4        109.82         97.60         8.93 o
  10   0   4        402.75        380.81        17.82 o
  11   0   4        523.28        530.60        23.52 o
   1   1   4       2555.05       2548.96       156.74 o
   2   1   4        918.37       1008.18        26.61 o
   3   1   4        643.77        712.08        16.99 o
   4   1   4        384.03        448.53        12.63 o
   5   1   4        434.01        410.24        18.24 o
   6   1   4       1427.59       1676.36        41.36 o
   7   1   4        244.43        204.17        17.62 o
   8   1   4          1.41         -1.08         3.51 o
   9   1   4        539.64        531.11        15.93 o
  10   1   4          2.20          7.02         2.76 o
  11   1   4        356.23        411.97        17.07 o
   0   2   4       2374.17       2175.01       125.28 o
   2   2   4        988.16       1017.24        17.47 o
   3   2   4        125.45        195.55         5.35 o
   4   2   4       3262.47       3309.45        89.06 o
   5   2   4        812.55        916.97        22.86 o
   6   2   4        596.86        583.54        24.83 o
   7   2   4        492.52        543.05        29.04 o
   8   2   4        374.94        391.14        12.89 o
   9   2   4        157.82        169.23         9.80 o
  10   2   4         80.49         78.42         7.27 o
  11   2   4        124.59        123.18         9.02 o
   1   3   4       4055.18       3876.94       134.08 o
   2   3   4        223.43        299.27        12.45 o
   3   3   4       3258.41       3901.93       121.09 o
   4   3   4        432.73        515.35        15.71 o
   5   3   4       1224.14       1323.81        26.34 o
   6   3   4         25.35         27.67         4.42 o
   7   3   4        693.64        682.19        41.64 o
   8   3   4        364.30        350.31        13.01 o
   9   3   4        116.33        130.54        11.29 o
  10   3   4          6.06          8.10         4.13 o
  11   3   4        256.46        273.38        12.69 o
   0   4   4       1278.56       1381.12        31.27 o
   1   4   4       2255.62       2589.59       128.95 o
   2   4   4          5.79          8.06         1.91 o
   3   4   4        122.90        115.89         7.18 o
   4   4   4       3946.17       4287.52        73.25 o
   5   4   4       2082.90       2220.51        66.88 o
   6   4   4       1495.69       1534.60        43.12 o
   7   4   4        191.21        181.36        12.78 o
   8   4   4         18.44         18.08         3.81 o
   9   4   4        169.30        169.18        12.26 o
  10   4   4          5.52          5.67         3.55 o
  11   4   4        142.95        155.14         8.65 o
   1   5   4         50.44         66.29         6.69 o
   2   5   4         25.11         32.18         4.10 o
   3   5   4       1440.87       1555.49        39.02 o
   4   5   4       2861.80       2855.51       180.26 o
   5   5   4          7.09          2.11         3.28 o
   6   5   4         39.74         38.84         8.49 o
   7   5   4       1258.69       1235.85        36.91 o
   8   5   4         57.67         66.67         8.74 o
   9   5   4        566.36        553.10        23.56 o
  10   5   4          0.05          3.60         2.96 o
   0   6   4         71.48         95.41        13.84 o
   1   6   4        364.99        332.87        22.33 o
   2   6   4       1451.31       1405.42        32.98 o
   3   6   4        191.16        210.53        13.33 o
   4   6   4        130.61        121.25        11.54 o
   5   6   4          0.78          5.33         4.33 o
   6   6   4       1433.68       1377.43        36.24 o
   7   6   4          0.00          0.80         6.49 o
   8   6   4        772.30        768.84        26.00 o
   9   6   4         49.08         48.05         5.92 o
  10   6   4         26.03         21.35         4.14 o
   1   7   4        458.89        483.97        25.93 o
   2   7   4         44.08         39.01         5.06 o
   3   7   4        126.54        150.40        10.60 o
   4   7   4       1038.96        982.11        47.01 o
   5   7   4        212.21        203.06        13.74 o
   6   7   4        570.08        544.51        27.76 o
   7   7   4        697.85        663.37        29.87 o
   8   7   4        125.65        104.69        10.01 o
   9   7   4        325.41        321.43        16.09 o
   0   8   4       1624.72       1723.00        66.12 o
   1   8   4        493.46        486.96        27.38 o
   2   8   4       1224.35       1181.02        43.74 o
   3   8   4        988.35        896.61        48.31 o
   4   8   4        262.73        252.01        17.14 o
   5   8   4         95.55         71.37         8.71 o
   6   8   4        859.77        726.59        31.46 o
   7   8   4          5.21          6.04         4.67 o
   8   8   4         14.63         18.03         5.48 o
   9   8   4        155.45        173.16        16.27 o
   1   9   4         16.00         24.02         4.83 o
   2   9   4        383.09        404.51        23.58 o
   3   9   4         41.68         26.38         6.54 o
   4   9   4        107.55        119.05        22.72 o
   5   9   4       1424.37       1440.05        43.87 o
   6   9   4         19.27         21.72         7.31 o
   7   9   4          5.72          8.78         4.79 o
   8   9   4         54.68         50.61         6.11 o
   0  10   4        100.88         96.40        14.13 o
   1  10   4        145.53        140.66        11.61 o
   2  10   4          0.20          1.36         3.61 o
   3  10   4         11.32         13.75         4.68 o
   4  10   4         40.19         31.35         5.16 o
   5  10   4        171.59        176.44        16.73 o
   6  10   4          5.52         -0.06         4.01 o
   7  10   4         33.60         33.63         5.04 o
   1  11   4        247.99        230.18        14.29 o
   2  11   4          4.66         11.22         4.86 o
   3  11   4        153.48        150.39        10.08 o
   4  11   4        164.54        175.12        10.75 o
   5  11   4          6.54          5.62         3.49 o
   6  11   4         70.66         80.09         9.37 o
   0  12   4        191.69        209.77        18.08 o
   1  12   4        601.59        607.03        24.03 o
   2  12   4          0.99          2.05         2.40 o
   3  12   4         20.90         18.03         3.40 o
   4  12   4          0.14          3.73         3.15 o
   1   1   5          1.94          4.99         1.09 o
   2   1   5       3344.50       3347.85       150.29 o
   3   1   5       1805.27       1835.74        49.40 o
   4   1   5       5100.71       5354.68        62.81 o
   5   1   5        160.84        193.49        12.46 o
   6   1   5        734.67        792.68        28.64 o
   7   1   5         78.22         53.73         8.67 o
   8   1   5        451.88        436.14        12.63 o
   9   1   5        750.94        827.17        21.47 o
  10   1   5        225.34        234.62        12.60 o
  11   1   5        227.43        230.02        12.64 o
   0   2   5      10091.44       8588.46        82.71 o
   1   2   5      21863.69      21444.13       627.55 o
   2   2   5        212.18        215.15         6.82 o
   3   2   5      14771.58      15225.70       326.26 o
   4   2   5       4028.40       4561.32        63.12 o
   5   2   5        679.23        817.79        31.52 o
   6   2   5        129.83        105.93         9.52 o
   7   2   5       1630.45       1605.26        58.33 o
   8   2   5       3881.88       3749.77        64.85 o
   9   2   5        382.24        356.65        16.69 o
  10   2   5        218.82        210.40        12.50 o
  11   2   5          0.10          0.72         2.12 o
   1   3   5       2481.91       2246.86        72.00 o
   2   3   5       9054.59       8383.58       290.24 o
   3   3   5        128.50        104.17         5.32 o
   4   3   5       6110.74       5973.27       184.97 o
   5   3   5        381.54        422.74        14.34 o
   6   3   5       3206.56       3393.93        78.15 o
   7   3   5        565.41        630.82        31.31 o
   8   3   5       1919.43       1866.37        31.40 o
   9   3   5       1051.37       1097.89        32.30 o
  10   3   5        492.19        479.50        21.16 o
  11   3   5         75.55         70.44         6.50 o
   0   4   5       2052.87       2106.20       102.42 o
   1   4   5      11600.55      10948.86       261.33 o
   2   4   5       5825.71       6161.73       132.98 o
   3   4   5       6825.70       7418.17       169.25 o
   4   4   5        476.03        471.07        19.26 o
   5   4   5         17.47         14.71         3.29 o
   6   4   5         79.34         49.74         6.87 o
   7   4   5          2.46          5.31         3.17 o
   8   4   5       1356.71       1270.21        35.40 o
   9   4   5        179.80        189.40        14.08 o
  10   4   5         88.74         77.89         8.28 o
  11   4   5         95.86        122.66         8.38 o
   1   5   5          6.11         10.24         3.10 o
   2   5   5       6289.38       6337.26       203.72 o
   3   5   5        317.16        296.49        12.80 o
   4   5   5         52.92         53.57         7.21 o
   5   5   5        418.62        414.87        21.34 o
   6   5   5       1398.93       1381.28        41.86 o
   7   5   5        769.08        673.44        29.57 o
   8   5   5        239.93        254.44        18.29 o
   9   5   5          2.44          3.85         3.71 o
  10   5   5          8.82          5.50         3.13 o
   0   6   5       2004.12       1751.53       117.84 o
   1   6   5       2323.30       2495.58        45.87 o
   2   6   5        348.58        427.27        17.67 o
   3   6   5         12.86         10.22         3.17 o
   4   6   5          6.48          4.50         3.42 o
   5   6   5       3359.85       3428.05        89.92 o
   6   6   5       1608.87       1511.31        43.18 o
   7   6   5        733.90        675.76        30.35 o
   8   6   5         21.09         25.66         6.20 o
   9   6   5          6.31          9.05         4.50 o
  10   6   5        102.76         96.69         8.18 o
   1   7   5        225.50        266.55        16.59 o
   2   7   5       1092.29        963.16        35.86 o
   3   7   5       1340.10       1317.75        58.20 o
   4   7   5        767.64        723.44        30.56 o
   5   7   5        931.81        946.24        38.65 o
   6   7   5       1142.78       1087.82        38.96 o
   7   7   5         57.41         50.59         9.16 o
   8   7   5        300.60        306.72        16.94 o
   9   7   5          1.38         -0.96         3.11 o
   0   8   5       2504.24       2732.00       106.16 o
   1   8   5          8.36         13.62         4.71 o
   2   8   5        168.65        152.95         9.74 o
   3   8   5         19.63         23.44         3.98 o
   4   8   5        364.40        363.27        20.55 o
   5   8   5        787.89        823.43        26.60 o
   6   8   5        310.02        314.65        20.94 o
   7   8   5        557.72        512.21        24.90 o
   8   8   5         30.29         26.17         4.60 o
   9   8   5        114.71        149.94        15.05 o
   1   9   5        190.62        230.52        17.57 o
   2   9   5        242.08        297.74        20.09 o
   3   9   5        369.74        384.78        23.40 o
   4   9   5        704.15        704.73        29.48 o
   5   9   5        152.57        136.96        12.91 o
   6   9   5         31.18         20.03         6.14 o
   7   9   5        541.74        520.74        32.48 o
   8   9   5        171.36        176.05        10.66 o
   0  10   5        425.12        453.23        33.80 o
   1  10   5        167.92        166.34        16.12 o
   2  10   5          0.74          1.70         4.83 o
   3  10   5        942.69       1042.91        58.43 o
   4  10   5          5.01          6.15         3.29 o
   5  10   5        115.45        116.77        10.16 o
   6  10   5         14.28         13.21         5.43 o
   7  10   5         10.42          8.34         2.83 o
   1  11   5        285.86        274.80        20.15 o
   2  11   5       1019.66       1164.91        37.64 o
   3  11   5        249.05        278.12        13.61 o
   4  11   5          1.00         -0.23         2.66 o
   5  11   5         94.22        109.53         9.29 o
   6  11   5          4.03          2.58         2.20 o
   0  12   5          9.83         20.57         7.06 o
   1  12   5        318.52        330.87        17.41 o
   2  12   5        184.37        199.00        11.78 o
   3  12   5         39.79         42.57         5.00 o
   4  12   5         44.35         52.85         7.51 o
   0   0   6       3231.15       3166.40       361.39 o
   2   0   6       4506.27       4065.34       303.94 o
   3   0   6        123.51         93.19         5.66 o
   4   0   6        544.76        462.34        22.11 o
   5   0   6       6675.60       6506.89       145.85 o
   6   0   6       6274.56       6342.33       133.30 o
   7   0   6        133.43        118.37        19.78 o
   8   0   6        973.96       1015.14        29.01 o
   9   0   6       1614.71       1617.22        64.09 o
  10   0   6         48.09         64.07        10.05 o
  11   0   6        661.29        729.73        32.74 o
   1   1   6        882.09        831.90        13.18 o
   2   1   6       3378.00       3511.60       136.85 o
   3   1   6       3506.14       3229.65       149.59 o
   4   1   6        254.89        301.31        11.47 o
   5   1   6       7374.00       6776.37       386.65 o
   6   1   6        322.19        399.42        21.98 o
   7   1   6       1366.06       1402.97        49.71 o
   8   1   6        359.39        364.65        12.78 o
   9   1   6        188.02        182.55        11.08 o
  10   1   6        101.51        114.42         9.49 o
  11   1   6        299.70        324.47        15.03 o
   0   2   6          4.01         29.73         5.17 o
   1   2   6        312.49        248.87        10.83 o
   2   2   6       5979.90       5938.59       192.66 o
   3   2   6          6.12         19.85         2.52 o
   4   2   6       5854.63       5898.11        65.42 o
   5   2   6       1258.98       1473.99        31.95 o
   6   2   6         39.22         89.77         9.06 o
   7   2   6        807.01        856.14        36.75 o
   8   2   6        793.92        788.90        20.23 o
   9   2   6          5.98          6.11         3.28 o
  10   2   6          5.93          8.74         3.37 o
  11   2   6         21.78         28.10         4.04 o
   1   3   6       9735.70       9888.26       176.50 o
   2   3   6         30.86         20.41         2.20 o
   3   3   6       1693.62       1929.81        45.03 o
   4   3   6        824.80        912.88        21.70 o
   5   3   6         61.94         89.61         6.68 o
   6   3   6        244.54        237.65        14.35 o
   7   3   6        594.58        595.57        23.32 o
   8   3   6         73.00         69.25         6.71 o
   9   3   6        141.68        129.18        11.14 o
  10   3   6          0.45          0.63         3.18 o
  11   3   6          2.27         -2.12         2.15 o
   0   4   6        463.75        411.18        19.13 o
   1   4   6        568.95        478.30        17.72 o
   2   4   6         56.93         75.25         5.22 o
   3   4   6       1066.80       1114.11        32.75 o
   4   4   6       2647.22       3113.57       125.27 o
   5   4   6         33.52         38.82         5.58 o
   6   4   6         24.22         25.86         6.21 o
   7   4   6        670.71        613.36        23.92 o
   8   4   6        206.18        196.68        14.04 o
   9   4   6          0.05          8.36         4.67 o
  10   4   6         55.51         51.44         6.97 o
  11   4   6        159.73        187.29        10.42 o
   1   5   6       1079.94       1145.59        70.30 o
   2   5   6       2975.50       3312.22       152.92 o
   3   5   6        150.24        231.85        14.60 o
   4   5   6        443.05        427.68        20.32 o
   5   5   6         39.21         54.51         6.80 o
   6   5   6         15.44         16.03         4.11 o
   7   5   6         18.33         -1.65         3.05 o
   8   5   6        467.48        494.32        25.37 o
   9   5   6        142.13        142.92        11.33 o
  10   5   6        292.83        308.13        16.41 o
   0   6   6       1137.93       1103.40       138.85 o
   1   6   6         23.68         22.60         4.15 o
   2   6   6        604.89        684.06        27.12 o
   3   6   6       6798.94       6416.48       305.24 o
   4   6   6         18.35         10.85         4.01 o
   5   6   6       2167.62       2288.69        53.16 o
   6   6   6       3029.59       2909.31        50.93 o
   7   6   6        340.16        322.35        20.79 o
   8   6   6         97.02         93.30        10.88 o
   9   6   6        103.94         95.09         8.65 o
  10   6   6        203.49        209.88        11.87 o
   1   7   6        138.67        145.04        13.15 o
   2   7   6         61.44         59.85         8.80 o
   3   7   6        415.32        429.66        21.94 o
   4   7   6        134.20        124.06         7.87 o
   5   7   6        180.14        179.86        12.13 o
   6   7   6         12.68         15.46         4.59 o
   7   7   6        167.32        157.12        14.36 o
   8   7   6        334.86        293.35        16.58 o
   9   7   6         16.77          6.22         2.82 o
   0   8   6        822.60        820.83       112.44 o
   1   8   6        153.78        115.51        12.77 o
   2   8   6        575.62        573.78        17.85 o
   3   8   6          3.52          2.58         3.17 o
   4   8   6        167.02        161.89        13.74 o
   5   8   6        327.15        314.30        16.54 o
   6   8   6        173.55        133.08        12.37 o
   7   8   6        232.37        230.01        16.75 o
   8   8   6        112.41        107.88         8.99 o
   9   8   6         61.22         49.43         8.50 o
   1   9   6         56.64         63.16         8.18 o
   2   9   6        591.75        547.84        27.57 o
   3   9   6         87.78         86.51        10.98 o
   4   9   6        261.66        215.93        16.20 o
   5   9   6        175.58        170.68        13.81 o
   6   9   6          0.12          3.30         5.32 o
   7   9   6        150.79        165.59        14.57 o
   8   9   6          0.03          2.41         3.09 o
   0  10   6        481.87        515.53        29.62 o
   1  10   6         70.25         65.36         9.75 o
   2  10   6       1072.16       1100.63        39.13 o
   3  10   6         59.66         60.61         8.40 o
   4  10   6          1.88          2.87         2.73 o
   5  10   6        129.53        125.29         9.76 o
   6  10   6         11.70         11.98         3.41 o
   7  10   6          1.06          3.48         2.93 o
   1  11   6         42.41         37.55         6.55 o
   2  11   6        701.63        730.90        29.60 o
   3  11   6        336.21        387.81        15.72 o
   4  11   6         25.09         23.64         4.15 o
   5  11   6         12.98         15.82         4.08 o
   6  11   6         22.19         29.27         7.03 o
   0  12   6       1745.67       2027.43        69.47 o
   1  12   6        260.08        260.27        15.30 o
   2  12   6         67.59         77.96         7.26 o
   3  12   6          0.52         -1.78         2.54 o
   4  12   6         24.70         29.27         9.25 o
   1   1   7       1279.13       1156.75        39.42 o
   2   1   7        339.54        364.00         7.62 o
   3   1   7       1690.44       1887.87        41.84 o
   4   1   7        886.22        789.90        27.26 o
   5   1   7         22.40         27.78         5.48 o
   6   1   7         90.91        123.53        10.18 o
   7   1   7        455.33        504.36        28.30 o
   8   1   7          6.81          8.84         2.71 o
   9   1   7        381.94        392.41        16.12 o
  10   1   7       1567.45       1578.92        37.01 o
  11   1   7        141.23        143.48         9.17 o
   0   2   7       1045.99       1047.73        34.11 o
   1   2   7       1968.43       2181.56        80.50 o
   2   2   7         17.29         13.67         1.74 o
   3   2   7       1785.94       2013.08        32.32 o
   4   2   7        661.86        646.28        18.31 o
   5   2   7        137.38        107.34         8.19 o
   6   2   7       2706.60       2922.07       130.93 o
   7   2   7         24.92         20.06         6.37 o
   8   2   7       1074.64       1013.82        22.10 o
   9   2   7         23.43         26.22         4.36 o
  10   2   7        588.50        593.11        22.06 o
  11   2   7        233.94        252.42        12.52 o
   1   3   7          2.52          5.12         1.37 o
   2   3   7       8518.92       8663.33       230.01 o
   3   3   7        121.86        138.86         6.41 o
   4   3   7        742.13        757.92        20.10 o
   5   3   7       1985.27       2070.91        58.23 o
   6   3   7          1.30          2.99         3.50 o
   7   3   7       1210.61       1151.45        25.81 o
   8   3   7        442.20        416.76        16.05 o
   9   3   7         25.68         28.41         5.79 o
  10   3   7        110.50        124.06         9.48 o
  11   3   7          0.11         -2.58         2.58 o
   0   4   7       2049.29       2250.35       115.51 o
   1   4   7        425.19        460.45        20.39 o
   2   4   7        651.47        664.16        35.80 o
   3   4   7        563.07        718.84        36.44 o
   4   4   7        261.39        396.76        22.22 o
   5   4   7        494.48        565.86        28.86 o
   6   4   7        168.63        157.91        13.51 o
   7   4   7       3244.40       3090.03        58.99 o
   8   4   7       1884.08       1681.75        40.66 o
   9   4   7          3.71          7.46         3.82 o
  10   4   7         34.08         26.58         5.24 o
  11   4   7         43.88         58.41         5.78 o
   1   5   7        440.82        512.01        17.10 o
   2   5   7        236.15        300.86        12.70 o
   3   5   7          0.02          1.47         2.41 o
   4   5   7       2144.30       2159.28        46.86 o
   5   5   7        738.87        789.33        29.66 o
   6   5   7       2979.26       2651.73        95.58 o
   7   5   7         45.11         49.89         6.57 o
   8   5   7         22.75         27.42         6.28 o
   9   5   7         85.49         82.96         8.28 o
  10   5   7        281.02        325.36        16.58 o
   0   6   7       1348.89       1608.93       175.33 o
   1   6   7        707.44        833.73        42.28 o
   2   6   7         94.91        100.42         8.18 o
   3   6   7         78.95         61.93         8.54 o
   4   6   7        925.11        952.42        46.11 o
   5   6   7        143.83        137.21        11.14 o
   6   6   7        942.87        912.99        26.04 o
   7   6   7        183.41        187.01        13.34 o
   8   6   7        406.17        401.50        25.00 o
   9   6   7         46.42         36.52         4.65 o
  10   6   7        142.46        162.51        10.26 o
   1   7   7          5.39         17.33         5.38 o
   2   7   7        314.30        291.00        26.15 o
   3   7   7        521.64        552.91        28.13 o
   4   7   7         71.30         52.26         5.02 o
   5   7   7         57.39         55.55         6.31 o
   6   7   7         12.82          7.25         3.62 o
   7   7   7        352.36        313.88        20.30 o
   8   7   7         73.62         63.66         8.35 o
   9   7   7         19.76         11.17         3.82 o
   0   8   7       1907.66       1883.35       244.34 o
   1   8   7         31.95         31.32         7.00 o
   2   8   7        145.98        151.10         9.47 o
   3   8   7        317.16        339.82        19.56 o
   4   8   7       2260.56       2386.46        88.74 o
   5   8   7        973.19        976.69        28.94 o
   6   8   7          0.21          2.29         3.82 o
   7   8   7        250.59        231.22        16.62 o
   8   8   7          9.17          8.03         2.92 o
   9   8   7         54.62         59.16        13.01 o
   1   9   7        295.30        323.97        17.78 o
   2   9   7        382.85        358.61        22.35 o
   3   9   7        818.90        829.23        44.41 o
   4   9   7        419.90        441.32        26.14 o
   5   9   7        168.21        164.44        13.35 o
   6   9   7        128.95        138.33        12.60 o
   7   9   7         46.99         48.72         8.09 o
   8   9   7         14.95         17.07         4.89 o
   0  10   7        277.02        321.75        23.08 o
   1  10   7        111.01        125.95        13.23 o
   2  10   7          6.00          9.78         4.56 o
   3  10   7         49.08         55.35         7.40 o
   4  10   7        465.92        451.72        17.22 o
   5  10   7         57.32         59.80         5.94 o
   6  10   7         14.24          9.64         5.14 o
   7  10   7         88.59         77.69         9.34 o
   1  11   7         39.60         35.18         6.67 o
   2  11   7        171.66        183.24        14.81 o
   3  11   7         22.43         27.17         5.06 o
   4  11   7        100.18         95.10         7.86 o
   5  11   7         24.77         24.97         4.27 o
   0  12   7        635.62        627.59        78.62 o
   1  12   7        122.05        146.23        11.31 o
   2  12   7          0.46          0.56         2.92 o
   3  12   7          5.86          1.90         1.99 o
   0   0   8      48004.93      47168.47      4126.21 o
   1   0   8       3034.42       3514.83        42.45 o
   2   0   8       2968.56       3171.31        43.56 o
   3   0   8        188.82        193.03        16.18 o
   4   0   8       9143.41       9029.45       130.65 o
   5   0   8      10931.46      10536.44       780.73 o
   6   0   8        970.21       1118.98        68.95 o
   7   0   8       1201.64       1234.60        69.83 o
   8   0   8         75.66         79.37         9.09 o
   9   0   8       1537.88       1401.39        51.49 o
  10   0   8        107.39         95.90        13.66 o
  11   0   8        159.93        198.84        22.40 o
   1   1   8       2052.93       2050.18        72.50 o
   2   1   8       2210.94       2139.05        34.53 o
   3   1   8       1792.83       1852.41        28.85 o
   4   1   8          5.70         13.51         3.03 o
   5   1   8        191.04        205.39        13.81 o
   6   1   8        665.20        672.22        26.52 o
   7   1   8         95.37         78.72        11.99 o
   8   1   8       1134.87       1137.48        25.51 o
   9   1   8        215.00        226.47        12.83 o
  10   1   8        479.98        479.89        20.21 o
  11   1   8          1.44          4.51         3.41 o
   0   2   8       5372.76       5108.98       182.25 o
   1   2   8         31.18         49.22         2.93 o
   2   2   8       9151.01       9060.99       158.86 o
   3   2   8        301.85        268.38         9.65 o
   4   2   8        111.73         88.39         7.51 o
   5   2   8          0.97          2.62         2.30 o
   6   2   8          3.21          9.09         4.15 o
   7   2   8        932.21        912.43        33.95 o
   8   2   8        391.63        410.91        14.68 o
   9   2   8        545.55        548.68        20.14 o
  10   2   8        142.72        140.03         9.91 o
  11   2   8         10.11         19.49         3.72 o
   1   3   8         91.31         96.43         4.56 o
   2   3   8       1276.17       1277.99        49.56 o
   3   3   8      10051.04      10076.80       345.12 o
   4   3   8       4458.89       4842.21        72.43 o
   5   3   8         86.77         93.44         7.40 o
   6   3   8        320.00        310.01        15.72 o
   7   3   8       1406.82       1470.66        28.52 o
   8   3   8          7.09         16.15         3.29 o
   9   3   8        120.39         99.03         8.45 o
  10   3   8         52.10         50.89         6.36 o
  11   3   8          0.30         -2.28         2.44 o
   0   4   8        175.80        177.94        15.22 o
   1   4   8        486.01        467.61        13.70 o
   2   4   8          0.35          5.18         2.35 o
   3   4   8        408.78        556.41        27.51 o
   4   4   8        357.12        435.21        19.71 o
   5   4   8        635.46        682.59        26.92 o
   6   4   8         38.09         18.87         5.77 o
   7   4   8        991.71       1015.01        34.47 o
   8   4   8         34.00         20.66         4.73 o
   9   4   8       2099.05       2067.11        42.49 o
  10   4   8         26.28         23.17         4.81 o
  11   4   8         31.77         30.27         4.68 o
   1   5   8       1213.20       1166.26        47.79 o
   2   5   8         83.00         89.96         7.01 o
   3   5   8          2.49          4.16         3.60 o
   4   5   8        463.34        484.49        22.87 o
   5   5   8        246.28        241.86        16.59 o
   6   5   8        502.37        470.82        19.97 o
   7   5   8         33.10         24.50         3.97 o
   8   5   8         19.67         20.85         5.29 o
   9   5   8        385.69        364.24        17.00 o
  10   5   8         22.74         25.08         4.95 o
   0   6   8       4969.83       4008.77       785.09 o
   1   6   8       3106.05       3249.04       139.12 o
   2   6   8          8.98          7.52         2.52 o
   3   6   8       2879.39       2608.02        85.89 o
   4   6   8         55.56         64.00         7.93 o
   5   6   8         47.75         49.57         6.75 o
   6   6   8        640.04        621.69        21.44 o
   7   6   8        104.93         95.06         9.45 o
   8   6   8        309.89        284.25        20.96 o
   9   6   8        230.44        232.16        13.77 o
  10   6   8         10.89          8.94         5.30 o
   1   7   8        278.68        301.18        23.92 o
   2   7   8         96.05         90.73        10.19 o
   3   7   8          9.41          9.38         4.03 o
   4   7   8          0.12          3.47         3.40 o
   5   7   8        140.00        148.99        10.99 o
   6   7   8        142.29        106.95        10.07 o
   7   7   8        292.84        281.40        17.36 o
   8   7   8        368.10        353.55        19.27 o
   9   7   8         95.29         90.21         7.65 o
   0   8   8          1.16          0.19         4.39 o
   1   8   8         10.37         17.38         3.72 o
   2   8   8          2.73          1.85         4.33 o
   3   8   8          8.75         12.00         5.20 o
   4   8   8       2870.19       2594.85        50.84 o
   5   8   8        487.34        479.51        20.39 o
   6   8   8        112.88        118.14        10.54 o
   7   8   8         81.77         88.74         9.37 o
   8   8   8         60.32         60.81         6.48 o
   9   8   8         47.72         47.68         8.61 o
   1   9   8         10.25          5.74         4.15 o
   2   9   8        363.56        380.55        18.09 o
   3   9   8       1486.09       1539.44        74.72 o
   4   9   8       1168.73       1229.38        45.27 o
   5   9   8        421.00        409.29        20.88 o
   6   9   8         12.55         13.76         5.77 o
   7   9   8         53.08         56.94         8.27 o
   8   9   8         59.18         56.22         5.68 o
   0  10   8        232.51        208.91        27.73 o
   1  10   8          3.15          8.32         3.96 o
   2  10   8        604.41        641.78        26.66 o
   3  10   8        212.39        215.19        14.02 o
   4  10   8         15.60         14.10         3.49 o
   5  10   8         15.65         19.91         3.71 o
   6  10   8        168.78        179.87        10.96 o
   7  10   8          0.14          3.58         2.61 o
   1  11   8        280.75        268.07        17.93 o
   2  11   8        531.47        508.90        24.13 o
   3  11   8        483.31        543.52        21.40 o
   4  11   8         16.63         12.42         3.03 o
   5  11   8        112.55         96.29         7.10 o
   0  12   8       1565.21       1988.92        67.19 o
   1  12   8         10.95         12.04         3.98 o
   2  12   8        296.31        269.26        13.04 o
   3  12   8         21.03         17.32         3.13 o
   1   1   9       2046.98       2171.48        54.15 o
   2   1   9       1938.67       1978.69        67.51 o
   3   1   9        480.72        525.31        21.11 o
   4   1   9         64.43         64.99         6.44 o
   5   1   9       1644.32       1689.82        46.16 o
   6   1   9        430.64        441.52        21.78 o
   7   1   9        680.20        672.54        29.24 o
   8   1   9         12.10         14.34         2.89 o
   9   1   9         27.97         24.93         4.75 o
  10   1   9          7.10          6.04         3.09 o
  11   1   9         51.01         61.63         6.67 o
   0   2   9        396.67        384.34        17.06 o
   1   2   9        309.49        246.90         6.05 o
   2   2   9         54.48         61.51         3.18 o
   3   2   9       3252.81       3427.85        65.32 o
   4   2   9        147.95        200.38        11.42 o
   5   2   9         83.32         95.96         8.67 o
   6   2   9        150.06        165.09        12.35 o
   7   2   9         24.69         38.83         6.99 o
   8   2   9        144.17        122.93         8.00 o
   9   2   9        518.26        522.41        19.53 o
  10   2   9          0.11         -2.69         2.69 o
  11   2   9        185.43        199.47        10.81 o
   1   3   9        388.66        371.53         9.17 o
   2   3   9       1208.15       1320.42        33.24 o
   3   3   9        584.77        619.42        20.85 o
   4   3   9        956.76       1073.09        32.21 o
   5   3   9        101.86        138.75        10.81 o
   6   3   9        145.33        166.05        11.50 o
   7   3   9        604.70        567.39        15.48 o
   8   3   9        500.83        431.52        17.95 o
   9   3   9         15.98         18.91         3.63 o
  10   3   9          0.41          2.05         3.11 o
  11   3   9          0.32          2.42         2.86 o
   0   4   9        116.26        139.52        11.87 o
   1   4   9       8783.02       7948.95       231.59 o
   2   4   9       1032.73       1039.81        34.72 o
   3   4   9        356.39        381.71        14.40 o
   4   4   9       4461.15       4430.42       143.52 o
   5   4   9       1009.58       1100.05        31.40 o
   6   4   9          0.04          4.24         3.29 o
   7   4   9        394.66        403.87        15.32 o
   8   4   9        370.99        369.24        16.41 o
   9   4   9        681.67        643.81        21.76 o
  10   4   9         31.01         30.19         5.71 o
  11   4   9          1.43         -4.34         5.53 o
   1   5   9        176.48        224.85        11.68 o
   2   5   9        104.43        100.15         7.78 o
   3   5   9        724.91        812.19        33.73 o
   4   5   9          9.66          5.90         5.61 o
   5   5   9          0.10          3.73         4.49 o
   6   5   9          0.29         -3.23         3.66 o
   7   5   9         81.96         80.68         8.22 o
   8   5   9         49.41         57.31         7.83 o
   9   5   9         97.56         72.80         7.81 o
  10   5   9         81.18         63.66         7.27 o
   0   6   9        136.02        145.41        22.67 o
   1   6   9        972.47       1021.28        40.56 o
   2   6   9        360.20        390.46        23.44 o
   3   6   9       2166.28       2647.74        82.95 o
   4   6   9        545.26        502.35        27.02 o
   5   6   9          6.53          4.82         2.96 o
   6   6   9        514.73        452.29        18.34 o
   7   6   9          8.65          8.54         3.94 o
   8   6   9         29.62         30.65         6.03 o
   9   6   9        195.07        199.02        12.60 o
  10   6   9        101.76        121.56         9.51 o
   1   7   9        504.10        511.33        36.89 o
   2   7   9        134.29        158.08        15.56 o
   3   7   9        148.58        169.00        15.94 o
   4   7   9        994.13        889.81        28.71 o
   5   7   9          0.91          0.60         2.74 o
   6   7   9          0.05         -0.16         2.84 o
   7   7   9        130.50        131.47        11.55 o
   8   7   9        299.09        299.68        17.59 o
   9   7   9          4.72          5.57         2.98 o
   0   8   9         52.56         59.93         9.71 o
   1   8   9        311.64        321.74        21.24 o
   2   8   9        732.13        771.58        26.71 o
   3   8   9         13.21         13.78         3.65 o
   4   8   9         11.46         19.54         4.96 o
   5   8   9          0.04          4.12         3.69 o
   6   8   9       1027.60       1025.41        41.83 o
   7   8   9         40.74         38.16         5.92 o
   8   8   9        123.02        130.36         9.53 o
   1   9   9        306.62        312.01        19.05 o
   2   9   9        981.59        942.86        26.84 o
   3   9   9        266.06        277.09        19.87 o
   4   9   9         29.93         20.73         5.78 o
   5   9   9          0.13          6.62         3.46 o
   6   9   9          8.93          5.91         4.33 o
   7   9   9         34.93         31.17         6.08 o
   8   9   9         11.11         14.38         4.81 o
   0  10   9        229.06        233.08        29.28 o
   1  10   9         87.21        111.28        12.43 o
   2  10   9        134.43        112.02        12.40 o
   3  10   9         13.16         20.86         4.88 o
   4  10   9        116.84         94.58         8.30 o
   5  10   9          3.68         -1.09         2.86 o
   6  10   9          0.08         -0.50         2.94 o
   7  10   9          3.80          2.59         4.04 o
   1  11   9          0.58         -0.71         4.34 o
   2  11   9        139.56        153.75        13.35 o
   3  11   9        815.85        775.39        28.09 o
   4  11   9         40.59         42.70         5.51 o
   5  11   9          1.24         -1.68         2.20 o
   0  12   9          7.34          6.49         6.03 o
   1  12   9        239.33        259.04        14.88 o
   2  12   9        161.33        147.92         9.43 o
   3  12   9          1.13          2.77         2.77 o
   0   0  10       4340.81       3675.81        77.12 o
   1   0  10         53.50         46.34         3.33 o
   2   0  10       3665.26       3446.32        90.06 o
   3   0  10       5143.67       5126.63       317.69 o
   4   0  10       2792.60       2864.00       112.40 o
   5   0  10        295.03        327.27        27.61 o
   6   0  10        145.82        149.02        21.00 o
   7   0  10          0.02          5.22         5.41 o
   8   0  10        982.58        857.24        34.42 o
   9   0  10         21.31         13.98         5.51 o
  10   0  10        373.93        374.85        22.60 o
  11   0  10          1.78         -3.11         3.11 o
   1   1  10       2293.69       2372.68        54.90 o
   2   1  10        492.78        402.96         8.07 o
   3   1  10      15076.27      15529.99       192.13 o
   4   1  10       1403.84       1501.47        44.06 o
   5   1  10        503.46        504.83        22.07 o
   6   1  10        816.21        812.38        33.44 o
   7   1  10        627.56        640.92        28.87 o
   8   1  10        148.55        138.73         8.43 o
   9   1  10        230.89        240.65        14.00 o
  10   1  10        176.13        166.08         9.88 o
  11   1  10        256.44        297.72        13.68 o
   0   2  10      10973.26      11807.58       484.05 o
   1   2  10        548.06        716.06        20.04 o
   2   2  10       1626.62       1496.20        46.38 o
   3   2  10       1452.62       1685.69        63.66 o
   4   2  10        602.04        602.24        20.45 o
   5   2  10        206.75        150.35        11.04 o
   6   2  10        520.97        591.43        28.34 o
   7   2  10       1560.49       1705.26        51.97 o
   8   2  10          4.36          2.32         2.48 o
   9   2  10         14.37         15.33         4.09 o
  10   2  10          3.68          3.94         2.71 o
  11   2  10          0.41          1.28         2.31 o
   1   3  10         71.98         87.50         4.97 o
   2   3  10        238.06        281.69         8.36 o
   3   3  10         15.10         13.05         2.23 o
   4   3  10        120.30        137.52         9.22 o
   5   3  10        151.58        140.36         9.82 o
   6   3  10        385.76        412.96        18.61 o
   7   3  10       1851.42       1792.68        29.87 o
   8   3  10          9.77          6.27         3.06 o
   9   3  10          3.73          2.21         3.53 o
  10   3  10        522.09        525.19        20.61 o
  11   3  10         16.70         29.43         4.49 o
   0   4  10       2736.35       3101.51        72.55 o
   1   4  10       3603.24       3554.03       158.02 o
   2   4  10       1167.90       1230.64        58.21 o
   3   4  10         54.06         50.94         5.44 o
   4   4  10          9.91         13.47         3.12 o
   5   4  10         20.56         18.60         4.65 o
   6   4  10        409.72        388.54        19.89 o
   7   4  10        277.09        273.80        12.60 o
   8   4  10        115.43        113.21         9.61 o
   9   4  10        166.47        168.92        10.88 o
  10   4  10          0.02          3.57         4.50 o
   1   5  10       3882.61       3838.59        71.88 o
   2   5  10       1177.94       1197.80        53.48 o
   3   5  10       3612.67       3119.99        72.46 o
   4   5  10          7.52          3.68         3.54 o
   5   5  10        827.00        790.48        35.17 o
   6   5  10        128.42         99.16         9.94 o
   7   5  10         51.39         36.17         6.02 o
   8   5  10         23.64         29.07         5.49 o
   9   5  10          7.56          2.29         3.62 o
  10   5  10          0.02          3.03         3.08 o
   0   6  10        812.27        712.10        97.23 o
   1   6  10        389.83        461.22        33.32 o
   2   6  10       1452.57       1504.17        52.49 o
   3   6  10        260.11        223.32        20.56 o
   4   6  10          0.00         -4.63         4.69 o
   5   6  10       1539.27       1497.25        37.38 o
   6   6  10        111.91         78.99         7.29 o
   7   6  10       1158.25       1055.60        29.32 o
   8   6  10         48.01         49.10         7.93 o
   9   6  10         18.11         14.06         3.92 o
  10   6  10          0.05         -2.77         2.77 o
   1   7  10        402.97        423.77        24.91 o
   2   7  10        136.79        135.72        12.47 o
   3   7  10       2445.64       2263.95        83.71 o
   4   7  10         21.76         20.00         5.51 o
   5   7  10        939.51        902.95        26.08 o
   6   7  10        229.02        219.56        13.46 o
   7   7  10       1004.63        987.56        45.38 o
   8   7  10         51.76         42.83         5.97 o
   9   7  10          3.75         -1.73         2.76 o
   0   8  10          3.50          0.60         4.50 o
   1   8  10       1724.59       1705.06        68.59 o
   2   8  10        758.19        691.01        27.38 o
   3   8  10          0.23         -3.01         3.01 o
   4   8  10        225.41        204.13        15.29 o
   5   8  10        303.43        290.96        16.90 o
   6   8  10         12.06         19.58         5.47 o
   7   8  10          7.11          4.83         3.54 o
   8   8  10          2.46         -0.09         2.77 o
   1   9  10        146.76        124.10        11.02 o
   2   9  10        140.29        155.33        10.96 o
   3   9  10          2.96         -0.65         4.01 o
   4   9  10         38.14         42.60         6.98 o
   5   9  10        746.04        778.36        31.61 o
   6   9  10         95.00        103.50         9.50 o
   7   9  10         85.86        104.25        10.39 o
   8   9  10         62.97         60.66         7.50 o
   0  10  10        788.49        745.26        51.08 o
   1  10  10        383.05        361.10        24.95 o
   2  10  10         60.69         75.47        11.33 o
   3  10  10          1.22          1.06         3.58 o
   4  10  10        208.02        200.83        11.98 o
   5  10  10        182.39        178.40        10.46 o
   6  10  10         52.46         49.04         6.08 o
   1  11  10        181.10        168.15        15.80 o
   2  11  10        494.35        519.73        21.80 o
   3  11  10        181.73        174.82        13.41 o
   4  11  10        124.19        109.18         8.59 o
   5  11  10         29.80         27.03         4.61 o
   0  12  10        182.34        170.24        18.76 o
   1  12  10         39.18         30.95         5.49 o
   2  12  10         95.36         95.72         8.25 o
   3  12  10         45.30         45.68         8.59 o
   1   1  11       5321.76       5438.75       154.69 o
   2   1  11       1285.71       1398.46        30.23 o
   3   1  11       2679.60       3295.77        62.74 o
   4   1  11        418.26        519.49        18.75 o
   5   1  11        436.76        415.27        22.68 o
   6   1  11         53.20         45.39         8.09 o
   7   1  11         19.52         17.93         4.61 o
   8   1  11        166.11        213.26        10.99 o
   9   1  11        103.40         99.35         9.12 o
  10   1  11        167.72        187.07        10.29 o
  11   1  11        138.07        155.52         8.90 o
   0   2  11        127.26        192.86         8.83 o
   1   2  11         72.14         63.72         3.40 o
   2   2  11       3020.01       3080.78        59.56 o
   3   2  11       7178.47       7802.75       436.80 o
   4   2  11       3473.78       3906.71       149.69 o
   5   2  11        193.82        179.02        12.29 o
   6   2  11        138.66        139.20        12.94 o
   7   2  11          9.61          9.20         2.22 o
   8   2  11         18.17          9.73         3.55 o
   9   2  11        612.84        572.86        20.02 o
  10   2  11        193.55        203.52        10.64 o
  11   2  11         19.74         19.26         3.13 o
   1   3  11         19.72         28.81         2.86 o
   2   3  11         77.83         91.30         5.22 o
   3   3  11         59.87         80.56         6.10 o
   4   3  11       2288.28       2431.34        79.49 o
   5   3  11        105.43        120.17        10.25 o
   6   3  11         44.75         49.28         6.51 o
   7   3  11          3.80          4.24         2.33 o
   8   3  11         52.00         45.44         5.02 o
   9   3  11        211.76        194.17        11.48 o
  10   3  11        241.75        251.30        14.10 o
  11   3  11        111.60        124.41         8.26 o
   0   4  11       4286.24       3336.49        76.07 o
   1   4  11       3625.09       4037.75       179.72 o
   2   4  11       1679.16       1705.06        67.62 o
   3   4  11         56.46         61.79         6.62 o
   4   4  11        625.45        649.22        43.67 o
   5   4  11          4.07          2.57         4.20 o
   6   4  11          4.20          6.60         3.08 o
   7   4  11        261.67        224.96        12.04 o
   8   4  11          0.06          0.89         3.43 o
   9   4  11         50.92         46.17         5.53 o
  10   4  11         23.03         19.46         4.01 o
   1   5  11       3442.97       3986.81       245.73 o
   2   5  11       1500.71       1619.56        87.21 o
   3   5  11        323.28        273.86        20.37 o
   4   5  11        107.21        115.84        12.56 o
   5   5  11         17.98          4.32         4.32 o
   6   5  11         77.02         43.36         5.43 o
   7   5  11        124.08        113.77        10.46 o
   8   5  11         53.34         42.12         7.87 o
   9   5  11         88.90         77.50         7.34 o
  10   5  11          8.50          7.69         3.37 o
   0   6  11       5979.22       5861.56       400.27 o
   1   6  11         10.23         11.47         4.42 o
   2   6  11        916.05        991.49        57.79 o
   3   6  11        228.52        187.22        16.16 o
   4   6  11          0.90          2.31         3.88 o
   5   6  11       2008.79       1859.59        39.06 o
   6   6  11        150.90        147.80        10.42 o
   7   6  11        155.50        123.82        10.14 o
   8   6  11        391.82        337.89        19.23 o
   9   6  11         11.88         10.08         4.25 o
  10   6  11          1.53          7.12         2.72 o
   1   7  11        162.69        151.87        21.63 o
   2   7  11         48.28         46.35         7.48 o
   3   7  11         90.91        107.96         9.23 o
   4   7  11         24.33         13.56         3.53 o
   5   7  11        420.69        388.59        18.33 o
   6   7  11        220.26        217.11        13.29 o
   7   7  11          1.83          5.06         3.88 o
   8   7  11         82.44         88.28         9.37 o
   9   7  11          6.46          5.95         7.34 o
   0   8  11         50.49         62.59        15.27 o
   1   8  11        144.82        140.32        11.52 o
   2   8  11        541.04        548.08        21.16 o
   3   8  11        960.65        952.53        30.28 o
   4   8  11          6.60          0.77         3.35 o
   5   8  11          5.40          1.86         4.06 o
   6   8  11         26.55         21.51         5.16 o
   7   8  11          5.74          7.95         3.34 o
   8   8  11         72.02         77.39         6.97 o
   1   9  11        183.97        157.76        13.65 o
   2   9  11        731.08        752.41        28.53 o
   3   9  11        160.30        165.45        12.64 o
   4   9  11        684.65        669.28        25.26 o
   5   9  11        391.79        381.84        22.18 o
   6   9  11        123.98        119.32        11.32 o
   7   9  11         94.31         75.89         7.63 o
   0  10  11        291.29        302.07        32.40 o
   1  10  11         20.10         19.67         5.98 o
   2  10  11          2.28          3.52         4.79 o
   3  10  11        559.90        519.85        19.95 o
   4  10  11        326.51        333.69        15.32 o
   5  10  11          4.78          6.70         2.73 o
   6  10  11          0.72          3.09         2.48 o
   1  11  11         20.94         18.30         5.90 o
   2  11  11         35.25         33.71         5.49 o
   3  11  11         49.23         49.87         7.04 o
   4  11  11         25.07         38.09         4.60 o
   5  11  11          4.67          0.17         2.77 o
   0  12  11         43.22         35.28         7.47 o
   1  12  11        498.72        543.63        20.43 o
   2  12  11         72.95         68.02         6.90 o
   3  12  11         86.36         96.58        16.74 o
   0   0  12       6856.33       6416.35       115.96 o
   1   0  12        410.00        627.25        22.70 o
   2   0  12       4687.22       4695.19        53.89 o
   3   0  12        167.36        142.79        13.03 o
   4   0  12        270.31        225.78        22.10 o
   5   0  12       6897.81       8242.99       672.31 o
   6   0  12       1488.13       1466.43       104.68 o
   7   0  12       1558.75       1437.27        43.26 o
   8   0  12       1131.10       1087.37        47.06 o
   9   0  12        541.97        534.20        29.51 o
  10   0  12        739.87        840.96        41.46 o
  11   0  12        107.07        104.70        11.11 o
   1   1  12        449.21        445.64        14.34 o
   2   1  12       3394.51       3315.53        61.05 o
   3   1  12       6520.43       6772.47       122.73 o
   4   1  12       2235.08       2426.71        66.15 o
   5   1  12       2298.80       2335.67        53.55 o
   6   1  12        215.51        230.16        18.62 o
   7   1  12        242.45        247.70        10.65 o
   8   1  12         53.59         52.33         5.40 o
   9   1  12        871.99        877.24        28.35 o
  10   1  12          1.93          0.74         2.34 o
  11   1  12         11.83         11.43         2.81 o
   0   2  12        485.41        545.33        15.79 o
   1   2  12      17353.91      16996.46       418.31 o
   2   2  12        659.27        700.52        13.72 o
   3   2  12         18.74         14.63         2.76 o
   4   2  12       1673.38       1706.81        42.69 o
   5   2  12        579.20        608.89        25.90 o
   6   2  12         45.76         41.91         6.82 o
   7   2  12         47.69         42.29         4.23 o
   8   2  12        219.86        211.80        13.42 o
   9   2  12        263.17        246.35        12.45 o
  10   2  12          8.78          6.98         2.59 o
  11   2  12         61.78         60.20         5.45 o
   1   3  12       4500.61       4576.87       139.50 o
   2   3  12        938.92        947.20        18.46 o
   3   3  12       1567.10       1696.81        29.24 o
   4   3  12       1527.90       1601.55        47.31 o
   5   3  12          7.77          6.86         3.00 o
   6   3  12          0.78         -2.57         2.57 o
   7   3  12          0.02          1.75         2.83 o
   8   3  12        316.60        324.81        14.71 o
   9   3  12        309.47        311.66        14.42 o
  10   3  12          8.81         12.65         3.03 o
  11   3  12         44.74         44.73         6.69 o
   0   4  12        127.46        227.61        14.08 o
   1   4  12        830.51        815.03        25.74 o
   2   4  12         19.60         15.70         2.75 o
   3   4  12        598.46        481.61        18.64 o
   4   4  12          8.30         11.17         4.08 o
   5   4  12         47.52         31.80         6.20 o
   6   4  12         43.26         33.80         4.16 o
   7   4  12         16.27         13.91         3.65 o
   8   4  12          0.16         -2.08         3.32 o
   9   4  12        226.52        188.71        11.41 o
  10   4  12          0.00         -2.85         2.86 o
   1   5  12       1492.35       1727.81        78.24 o
   2   5  12          1.29          5.61         2.72 o
   3   5  12         31.50         39.27         7.39 o
   4   5  12        529.06        542.89        27.79 o
   5   5  12          3.94          1.24         3.33 o
   6   5  12         27.96         21.68         4.28 o
   7   5  12        169.66        164.69        12.30 o
   8   5  12         58.70         42.60         6.56 o
   9   5  12         73.16         75.93         6.79 o
  10   5  12        149.31        181.69        11.83 o
   0   6  12        975.94       1006.45        50.45 o
   1   6  12        845.12        750.89        41.48 o
   2   6  12        453.42        507.41        33.56 o
   3   6  12          6.95         10.69         4.64 o
   4   6  12         58.41         63.61        10.23 o
   5   6  12        274.22        237.04        13.19 o
   6   6  12        165.02        151.51        12.03 o
   7   6  12         80.59        110.84         9.30 o
   8   6  12        275.66        265.42        15.47 o
   9   6  12         24.39         14.41         4.80 o
   1   7  12         53.51         54.08         9.16 o
   2   7  12          2.73          6.04         3.17 o
   3   7  12         61.54         57.95         5.92 o
   4   7  12          1.34          4.69         4.15 o
   5   7  12        320.65        293.07        18.32 o
   6   7  12        194.71        200.01        13.65 o
   7   7  12        248.47        265.34        14.66 o
   8   7  12         98.21         82.97         7.06 o
   9   7  12          6.47          0.75         4.04 o
   0   8  12          7.13         17.67        12.21 o
   1   8  12          6.76          4.90         3.06 o
   2   8  12        115.06        109.90         9.08 o
   3   8  12        680.88        681.76        31.37 o
   4   8  12         43.20         42.15         7.39 o
   5   8  12         78.67         59.76         7.88 o
   6   8  12         42.97         29.45         6.04 o
   7   8  12         81.67         80.67         8.26 o
   8   8  12         24.98         24.41         3.73 o
   1   9  12        391.53        372.38        20.57 o
   2   9  12         83.00         73.35         7.96 o
   3   9  12         36.19         21.39         4.03 o
   4   9  12          0.24          2.67         3.54 o
   5   9  12        467.25        444.25        21.49 o
   6   9  12        213.70        225.42        13.95 o
   7   9  12         57.66         72.07         8.43 o
   0  10  12         11.18         12.28         7.58 o
   1  10  12        159.02        179.95        17.60 o
   2  10  12        113.96        110.23        12.23 o
   3  10  12         42.44         31.03         5.26 o
   4  10  12         56.77         62.57         7.13 o
   5  10  12         53.25         55.02         6.71 o
   6  10  12         47.80         50.60         5.61 o
   1  11  12        134.87        125.39        13.50 o
   2  11  12        122.02        115.22        10.86 o
   3  11  12        363.19        357.32        16.33 o
   4  11  12         73.90         73.11         6.16 o
   0  12  12         19.26         21.77         5.59 o
   1  12  12         48.02         50.32         6.01 o
   2  12  12        382.72        401.00        14.50 o
   2   1  13       2317.61       2376.65        80.74 o
   3   1  13       2187.57       2131.74        88.30 o
   4   1  13        974.82       1064.44        33.60 o
   5   1  13        401.93        475.04        22.97 o
   6   1  13        210.81        211.42        18.13 o
   7   1  13        122.60        134.16         8.64 o
   8   1  13         84.27         89.35         7.96 o
   9   1  13        220.94        242.42        12.81 o
  10   1  13          4.09          4.91         2.52 o
  11   1  13         38.48         36.99         4.31 o
   0   2  13       5542.79       5598.12       271.04 o
   1   2  13       1142.84       1342.36        37.94 o
   2   2  13         87.67         88.30         5.69 o
   3   2  13        235.81        211.16         9.86 o
   4   2  13       2253.62       2279.42        46.54 o
   5   2  13        292.23        371.58        21.85 o
   6   2  13         84.10         72.87         9.64 o
   7   2  13          6.72         -0.75         2.55 o
   8   2  13        102.92         87.55         8.27 o
   9   2  13          0.11          1.22         2.72 o
  10   2  13        130.23        114.95         7.79 o
  11   2  13         13.43          8.10         2.24 o
   1   3  13        848.38       1012.14        25.42 o
   2   3  13       3844.68       4121.40        98.94 o
   3   3  13       4207.69       4651.38        69.29 o
   4   3  13        297.24        321.76        14.64 o
   5   3  13       1964.53       1974.68        49.69 o
   6   3  13         19.06         20.92         4.74 o
   7   3  13         13.09         16.95         2.80 o
   8   3  13         45.31         40.79         5.23 o
   9   3  13        510.79        499.45        18.00 o
  10   3  13          0.34          0.60         2.68 o
   0   4  13       2832.10       2888.77        71.55 o
   1   4  13        819.36        829.64        25.19 o
   2   4  13       3665.49       4067.93       143.60 o
   3   4  13        401.73        405.81        17.46 o
   4   4  13        182.40        198.03        14.64 o
   5   4  13        177.10        160.04        13.81 o
   6   4  13         30.89         36.43         5.27 o
   7   4  13        347.43        284.41        14.48 o
   8   4  13        200.37        166.54        12.09 o
   9   4  13         40.81         33.76         5.58 o
  10   4  13         30.52         38.41         5.67 o
   1   5  13        915.05        932.14        30.10 o
   2   5  13        387.73        435.68        16.95 o
   3   5  13        526.70        480.74        29.22 o
   4   5  13       1600.89       1545.75        43.89 o
   5   5  13         43.40         43.01         5.92 o
   6   5  13        162.13        147.75        10.32 o
   7   5  13        618.51        553.10        24.54 o
   8   5  13        329.31        282.72        13.66 o
   9   5  13        197.07        192.22        11.45 o
  10   5  13        160.96        211.91        12.68 o
   0   6  13        286.17        392.12        31.88 o
   1   6  13        286.40        278.14        15.53 o
   2   6  13        365.62        398.47        17.37 o
   3   6  13        783.48        862.87        41.67 o
   4   6  13       1430.65       1346.72        37.89 o
   5   6  13        389.82        371.11        16.60 o
   6   6  13        398.59        423.12        22.86 o
   7   6  13          4.55          7.32         3.91 o
   8   6  13          0.13          0.20         3.83 o
   9   6  13        106.45        119.82         8.09 o
   1   7  13        132.53        113.44        10.61 o
   2   7  13        251.24        203.16        15.66 o
   3   7  13        182.25        175.77        12.56 o
   4   7  13         58.14         47.50         7.43 o
   5   7  13         73.24         70.97         9.14 o
   6   7  13       1058.93        946.70        29.65 o
   7   7  13         20.82         19.48         4.45 o
   8   7  13         58.79         34.52         7.28 o
   9   7  13         30.13         29.13         4.22 o
   0   8  13       3480.27       3803.95       372.32 o
   1   8  13        765.74        730.27        23.24 o
   2   8  13          2.22          6.88         2.76 o
   3   8  13        349.37        345.33        15.26 o
   4   8  13          3.55          5.77         3.89 o
   5   8  13        587.60        572.23        25.29 o
   6   8  13         23.54         25.72         5.35 o
   7   8  13        223.75        218.39        14.56 o
   8   8  13         40.87         37.23         5.70 o
   1   9  13          1.89          1.33         3.54 o
   2   9  13        754.44        848.57        30.19 o
   3   9  13         49.46         45.36         5.83 o
   4   9  13          4.52          0.11         4.44 o
   5   9  13          0.18          5.62         4.25 o
   6   9  13         26.78         13.67         6.05 o
   7   9  13         31.91         37.31         5.23 o
   0  10  13        131.94        112.72        16.24 o
   1  10  13         19.56         18.28         4.54 o
   2  10  13        183.64        205.73        15.91 o
   3  10  13         34.14         26.91         4.52 o
   4  10  13        598.86        600.45        23.08 o
   5  10  13        151.55        127.73         9.78 o
   6  10  13        638.70        680.81        18.83 o
   1  11  13         35.37         41.71         7.65 o
   2  11  13         53.40         62.65         7.87 o
   3  11  13         40.84         31.94         4.48 o
   4  11  13          0.49          2.05         2.64 o
   0  12  13        657.40        796.37        35.50 o
   1  12  13         41.99         43.15         5.05 o
   2  12  13        218.11        236.30        13.17 o
   0   0  14      23498.20      21496.11       192.79 o
   1   0  14       3728.32       3699.28       239.39 o
   2   0  14         95.08        128.29         8.85 o
   3   0  14      13713.53      16897.79      3369.29 o
   4   0  14        146.44         94.48        15.07 o
   5   0  14          9.99          4.34         4.50 o
   6   0  14       5689.62       5543.00       215.04 o
   7   0  14          0.55          6.77         4.60 o
   8   0  14        137.65        132.18        18.16 o
   9   0  14        133.08        100.73        12.97 o
  10   0  14          7.34          6.24         3.55 o
  11   0  14        287.13        328.03        17.78 o
   1   1  14       9986.10      10096.57       315.14 o
   2   1  14       1148.03       1159.72        34.21 o
   3   1  14        295.74        269.65        13.29 o
   4   1  14         19.52         30.95         5.51 o
   5   1  14       4241.23       4116.79        75.56 o
   6   1  14        264.62        239.16        19.13 o
   7   1  14         26.91         15.15         4.59 o
   8   1  14         30.70         27.21         4.85 o
   9   1  14         18.19         13.89         4.49 o
  10   1  14          1.03         -0.27         2.11 o
  11   1  14        195.36        227.57        11.25 o
   0   2  14       6950.46       6463.66       321.62 o
   1   2  14          1.77          4.40         1.84 o
   2   2  14       1659.85       1950.24        36.19 o
   3   2  14        893.58       1070.60        37.83 o
   4   2  14        240.06        245.94        15.59 o
   5   2  14        226.58        208.77        15.34 o
   6   2  14        141.69        159.50        14.20 o
   7   2  14        330.94        349.97        13.85 o
   8   2  14         39.37         18.90         4.00 o
   9   2  14        169.17        208.79        11.16 o
  10   2  14         35.57         22.39         3.17 o
  11   2  14          0.65         -3.48        14.76 o
   1   3  14          4.97          3.88         1.81 o
   2   3  14        508.32        466.31        11.81 o
   3   3  14         19.76         22.72         4.03 o
   4   3  14       5906.99       5906.28        97.41 o
   5   3  14       1853.54       1790.32        65.54 o
   6   3  14         13.97         12.15         4.06 o
   7   3  14        550.84        560.97        15.70 o
   8   3  14        348.51        336.57        16.55 o
   9   3  14         90.42         78.63         7.19 o
  10   3  14         90.28         95.93         6.47 o
   0   4  14          4.13          9.46         3.55 o
   1   4  14        666.50        670.61        28.00 o
   2   4  14        549.91        567.10        16.94 o
   3   4  14        518.78        547.81        20.26 o
   4   4  14        835.69        913.80        40.07 o
   5   4  14        539.30        576.56        33.65 o
   6   4  14        576.46        559.97        20.07 o
   7   4  14         90.88         85.26         9.90 o
   8   4  14          6.83          6.78         3.76 o
   9   4  14          0.04         -1.89         3.43 o
  10   4  14          4.38          2.50         1.87 o
   1   5  14         50.68         41.65         5.09 o
   2   5  14        703.75        759.13        29.96 o
   3   5  14       1886.84       1793.00        44.07 o
   4   5  14        238.00        210.28        18.29 o
   5   5  14         28.93         28.51         3.92 o
   6   5  14         22.87         31.63         4.77 o
   7   5  14        170.43        159.38        13.17 o
   8   5  14          2.82          6.64         3.62 o
   9   5  14          2.98         -0.40         3.01 o
  10   5  14          9.96         11.03         3.52 o
   0   6  14          7.02         14.56         5.55 o
   1   6  14        237.57        249.97        15.73 o
   2   6  14        771.90        746.23        24.16 o
   3   6  14        483.30        530.98        35.96 o
   4   6  14         37.34         41.88         5.17 o
   5   6  14          0.63          5.96         3.50 o
   6   6  14        332.53        301.00        18.36 o
   7   6  14         29.07         30.63         4.89 o
   8   6  14        157.46        143.51        12.33 o
   9   6  14        308.63        346.62        14.74 o
   1   7  14        105.73         88.58         9.55 o
   2   7  14        350.52        335.64        13.28 o
   3   7  14        271.12        325.78        16.33 o
   4   7  14        228.35        213.77        15.79 o
   5   7  14          2.69          0.59         4.79 o
   6   7  14        226.98        227.82        14.59 o
   7   7  14        331.47        348.59        22.64 o
   8   7  14         59.61         60.12         6.62 o
   9   7  14         11.10         13.99         3.02 o
   0   8  14         11.78         20.27         7.52 o
   1   8  14        329.79        282.38        22.98 o
   2   8  14        680.23        594.58        22.32 o
   3   8  14        218.16        185.19        12.65 o
   4   8  14         45.89         29.23         5.44 o
   5   8  14          7.78          5.38         3.65 o
   6   8  14         69.59         60.28         7.23 o
   7   8  14          0.35         -2.74         2.81 o
   8   8  14        258.91        261.06        11.85 o
   1   9  14          0.07         -1.32         3.62 o
   2   9  14         25.45         19.89         4.63 o
   3   9  14          6.91          4.10         3.13 o
   4   9  14        143.09        141.39        13.99 o
   5   9  14          0.09          2.88         4.12 o
   6   9  14         41.28         43.16         6.69 o
   7   9  14         87.81        109.16         8.48 o
   0  10  14        373.57        383.55        29.07 o
   1  10  14        105.98        116.40        11.13 o
   2  10  14        747.00        836.99        29.25 o
   3  10  14        275.22        304.39        15.63 o
   4  10  14        141.31        140.58        12.35 o
   5  10  14         82.06         84.60         7.81 o
   6  10  14         46.07         44.40         5.21 o
   1  11  14        102.88        112.01        10.93 o
   2  11  14        134.24        130.46        11.21 o
   3  11  14          5.58          2.11         3.90 o
   4  11  14          1.64          6.09         2.10 o
   0  12  14         92.19         73.79         9.02 o
   1  12  14         21.21         21.36         3.70 o
   1   1  15       4267.29       4310.32        67.11 o
   2   1  15        987.21       1002.15        40.76 o
   3   1  15         27.86         15.49         2.84 o
   4   1  15        294.04        312.18        22.38 o
   5   1  15         65.74         53.57         9.11 o
   6   1  15          0.28          2.39         5.43 o
   7   1  15        325.70        343.71        14.92 o
   8   1  15          9.17         10.60         3.83 o
   9   1  15         90.89         84.69         7.74 o
  10   1  15        110.95        120.22         7.85 o
  11   1  15        106.69        118.93        12.39 o
   0   2  15         24.86         26.47         4.09 o
   1   2  15       2165.34       2204.31       104.08 o
   2   2  15        102.86        104.98         6.56 o
   3   2  15          0.03          0.61         2.83 o
   4   2  15         75.89         76.71         9.14 o
   5   2  15        123.10        113.70        11.67 o
   6   2  15          2.41          1.35         3.67 o
   7   2  15        139.65        127.13         8.21 o
   8   2  15        294.96        288.79        13.68 o
   9   2  15        145.36        162.40         9.78 o
  10   2  15          3.97          6.39         2.22 o
   1   3  15         66.19         90.69         5.85 o
   2   3  15       6845.84       7676.35       200.01 o
   3   3  15        205.52        182.04        10.81 o
   4   3  15       1215.75       1245.00        47.03 o
   5   3  15        779.02        735.48        37.43 o
   6   3  15       1447.11       1483.70        34.28 o
   7   3  15         58.74         47.26         6.00 o
   8   3  15        366.82        379.58        17.37 o
   9   3  15         19.58         16.86         3.40 o
  10   3  15          7.86          8.58         2.20 o
   0   4  15        101.26         93.65         8.91 o
   1   4  15       4840.99       5210.89       184.43 o
   2   4  15       4820.39       5038.93       216.31 o
   3   4  15        595.19        579.66        21.73 o
   4   4  15        159.13        153.43        13.40 o
   5   4  15          9.41          6.08         5.21 o
   6   4  15        585.73        557.60        20.14 o
   7   4  15        181.87        171.87        13.04 o
   8   4  15          9.05          4.30         3.92 o
   9   4  15          5.20          6.24         3.46 o
  10   4  15         88.13         88.04         5.80 o
   1   5  15       1489.17       1686.69        42.68 o
   2   5  15        319.12        349.23        15.72 o
   3   5  15         32.08         24.99         4.88 o
   4   5  15       1573.60       1521.10        43.59 o
   5   5  15        188.66        193.94        11.75 o
   6   5  15          9.66          8.25         3.33 o
   7   5  15        398.24        418.43        21.18 o
   8   5  15        195.86        165.61        11.53 o
   9   5  15          2.64          1.72         2.78 o
  10   5  15         23.01         17.08         7.74 o
   0   6  15        388.73        427.02        28.57 o
   1   6  15        135.92        133.52        11.07 o
   2   6  15        831.74        792.61        32.42 o
   3   6  15        445.31        450.90        26.37 o
   4   6  15        291.13        253.09        14.27 o
   5   6  15         84.84         82.25         8.54 o
   6   6  15          1.91          6.61         3.88 o
   7   6  15          7.56          3.57         3.68 o
   8   6  15        102.92         97.86         9.66 o
   9   6  15         95.78         94.13         8.25 o
   1   7  15         27.45         12.74         2.99 o
   2   7  15         75.53         85.40         7.69 o
   3   7  15        552.34        480.33        19.69 o
   4   7  15         17.09         17.86         4.97 o
   5   7  15        197.60        193.56        16.69 o
   6   7  15        109.90         76.17         9.20 o
   7   7  15        760.01        719.39        32.05 o
   8   7  15         46.86         71.88         7.02 o
   9   7  15         41.41         59.78         8.87 o
   0   8  15        475.62        445.03        36.33 o
   1   8  15        204.20        221.73        13.89 o
   2   8  15         20.52         17.99         3.88 o
   3   8  15         55.18         44.86         6.85 o
   4   8  15        822.61        861.80        38.26 o
   5   8  15        148.09        146.94        11.87 o
   6   8  15         41.68         38.63         6.09 o
   7   8  15          0.03          0.17         3.92 o
   8   8  15        429.73        501.50        17.62 o
   1   9  15        209.99        216.15        15.81 o
   2   9  15         30.28         20.05         5.22 o
   3   9  15        332.63        317.33        17.15 o
   4   9  15        218.89        249.13        17.89 o
   5   9  15          0.08          3.64         3.98 o
   6   9  15        194.55        195.18        13.20 o
   7   9  15         13.25         12.67         3.85 o
   0  10  15        164.57        150.91        23.96 o
   1  10  15          2.53          5.28         3.37 o
   2  10  15         75.46         68.57         8.48 o
   3  10  15        174.17        178.25        11.75 o
   4  10  15          4.97          1.40         3.67 o
   5  10  15        419.83        403.11        16.46 o
   6  10  15         63.11         66.00         8.30 o
   1  11  15         50.99         65.06         7.93 o
   2  11  15        185.86        185.97        12.83 o
   3  11  15         13.00         11.99         2.83 o
   4  11  15          8.29          3.37         3.46 o
   0  12  15          6.93          5.09         3.73 o
   1  12  15         22.85         31.45         7.08 o
   0   0  16       5104.29       5442.39       205.09 o
   1   0  16      10653.13      10944.45       116.98 o
   2   0  16      14272.98      13944.36       169.16 o
   3   0  16          1.33         -1.40         4.34 o
   4   0  16        430.92        544.00        53.48 o
   5   0  16        141.72        141.79        21.15 o
   6   0  16         23.72         49.34        13.89 o
   7   0  16        604.82        667.40        29.63 o
   8   0  16         67.92         50.12         9.77 o
   9   0  16         11.66         17.35         4.58 o
  10   0  16          0.11          1.74         2.80 o
   1   1  16       2656.47       2759.24        84.39 o
   2   1  16       3677.20       4020.22        85.52 o
   3   1  16        488.32        424.51        19.05 o
   4   1  16         19.28         15.15         4.57 o
   5   1  16         36.89         43.19         8.30 o
   6   1  16          0.02          1.07         5.01 o
   7   1  16         11.93          7.79         3.93 o
   8   1  16         89.38         92.68         7.97 o
   9   1  16         13.27          8.45         3.55 o
  10   1  16          1.31         -0.27         2.37 o
   0   2  16       3466.52       3933.56       156.76 o
   1   2  16         76.70         84.93         6.13 o
   2   2  16       3464.64       3482.92       101.36 o
   3   2  16         85.66         85.21         7.53 o
   4   2  16       1822.44       1749.65        84.05 o
   5   2  16        115.27        124.63        12.35 o
   6   2  16        178.82        176.86        10.57 o
   7   2  16         64.27         67.28         5.27 o
   8   2  16         72.48         67.59         6.76 o
   9   2  16          0.45         -1.41         3.14 o
  10   2  16        169.69        164.18         7.95 o
   1   3  16       2162.78       2234.27        79.10 o
   2   3  16        197.53        248.08        11.72 o
   3   3  16        792.69        747.27        24.49 o
   4   3  16       1879.82       1885.33        57.39 o
   5   3  16          2.89         -1.94         3.72 o
   6   3  16        289.80        291.17        12.98 o
   7   3  16        170.70        166.93        11.02 o
   8   3  16          0.53          4.01         2.84 o
   9   3  16          0.49          0.03         3.26 o
  10   3  16         23.16         26.77         3.18 o
   0   4  16        282.69        293.91        15.88 o
   1   4  16        334.30        394.20        16.32 o
   2   4  16        168.09        192.51        11.44 o
   3   4  16        229.18        202.66        13.42 o
   4   4  16          7.99          7.32         4.89 o
   5   4  16        472.88        465.83        28.18 o
   6   4  16       1365.51       1304.07        31.24 o
   7   4  16         45.51         35.80         6.17 o
   8   4  16         64.70         71.53         7.82 o
   9   4  16        552.04        557.54        21.28 o
  10   4  16          0.00          1.80         2.11 o
   1   5  16         25.45         38.43         4.73 o
   2   5  16       2588.39       2484.39        62.86 o
   3   5  16        991.66        988.10        31.45 o
   4   5  16        235.67        258.64        23.93 o
   5   5  16          9.60          7.21         2.81 o
   6   5  16        152.37        127.98        10.41 o
   7   5  16        400.37        370.65        20.10 o
   8   5  16         27.42         19.96         5.32 o
   9   5  16          4.04          3.75         3.29 o
   0   6  16        406.16        518.06        31.79 o
   1   6  16        738.33        710.41        28.05 o
   2   6  16         58.82         63.23         8.96 o
   3   6  16          0.14          1.40         3.72 o
   4   6  16        440.35        448.34        18.18 o
   5   6  16        109.28         98.07         9.29 o
   6   6  16        500.35        526.80        26.61 o
   7   6  16         20.28         18.35         4.16 o
   8   6  16        304.55        314.51        16.18 o
   9   6  16         44.08         35.05         4.79 o
   1   7  16          0.52          5.51         3.13 o
   2   7  16       1003.25       1049.09        27.81 o
   3   7  16       1256.18       1257.93        31.53 o
   4   7  16        153.24        161.56        15.16 o
   5   7  16         96.11         89.49        11.28 o
   6   7  16        319.77        302.32        19.48 o
   7   7  16        118.72        102.65        10.05 o
   8   7  16         35.33         38.73         5.08 o
   0   8  16       5065.81       4846.70       107.78 o
   1   8  16          5.32          0.82         2.83 o
   2   8  16        114.74        102.90        10.99 o
   3   8  16        539.00        514.19        24.17 o
   4   8  16        148.74        133.23        12.68 o
   5   8  16        144.62        128.99        15.06 o
   6   8  16          1.79          0.71         4.27 o
   7   8  16         51.51         57.56         8.61 o
   8   8  16          0.33          0.81         3.20 o
   1   9  16         37.52         33.83         5.54 o
   2   9  16          8.52         14.40         4.09 o
   3   9  16          1.30          1.31         3.28 o
   4   9  16        371.18        337.22        20.34 o
   5   9  16         40.97         36.10         6.50 o
   6   9  16          0.02         -0.13         4.75 o
   7   9  16         42.69         46.44        11.13 o
   0  10  16         11.63         10.53         5.21 o
   1  10  16        404.56        392.40        17.12 o
   2  10  16         11.48         11.64         3.43 o
   3  10  16        118.61        132.39        10.75 o
   4  10  16          1.74          6.33         3.85 o
   5  10  16          4.10          1.62         2.53 o
   6  10  16          1.63          1.27         4.08 o
   1  11  16        228.41        236.93        13.38 o
   2  11  16        175.66        172.00        11.84 o
   3  11  16        649.06        664.36        21.65 o
   4  11  16         25.50         28.81         5.40 o
   1   1  17        755.30        842.13        24.87 o
   2   1  17        988.96        966.45        23.79 o
   3   1  17         74.49         89.39         8.03 o
   4   1  17        349.55        344.63        19.08 o
   5   1  17       1566.82       1514.75        48.15 o
   6   1  17         49.78         56.07         7.67 o
   7   1  17        992.69        969.48        25.33 o
   8   1  17          2.74          1.29         3.24 o
   9   1  17        115.33        112.34         6.70 o
  10   1  17        102.11         88.98         6.26 o
   0   2  17      10703.19      10556.84       858.88 o
   1   2  17         53.01         58.09         5.03 o
   2   2  17          5.42          4.07         2.43 o
   3   2  17        672.10        628.00        26.52 o
   4   2  17        158.20        207.86        15.00 o
   5   2  17        605.55        603.98        32.30 o
   6   2  17         76.97         52.10         4.73 o
   7   2  17        311.14        318.20        13.17 o
   8   2  17          0.17          4.15         2.32 o
   9   2  17         91.07         95.59         7.45 o
  10   2  17          0.00         -0.76         1.85 o
   1   3  17       2242.49       2285.50        65.43 o
   2   3  17       2348.51       2238.92        46.57 o
   3   3  17         39.43         32.26         5.23 o
   4   3  17        770.89        689.82        36.68 o
   5   3  17        702.93        540.63        29.84 o
   6   3  17        333.20        310.03        12.82 o
   7   3  17         62.67         62.60         6.39 o
   8   3  17         33.68         31.75         6.34 o
   9   3  17         21.22         19.17         4.41 o
  10   3  17         66.81         64.93         4.59 o
   0   4  17         46.60         49.69         7.93 o
   1   4  17          0.01          1.84         2.38 o
   2   4  17       1571.98       1595.65        84.68 o
   3   4  17         58.01         84.93         9.06 o
   4   4  17         19.58         20.50         4.62 o
   5   4  17        308.05        290.20        13.02 o
   6   4  17        122.48        105.61         8.99 o
   7   4  17        147.87        106.50         8.94 o
   8   4  17         85.35         70.91         7.93 o
   9   4  17         21.62         26.56         4.71 o
  10   4  17         57.02         50.92         5.40 o
   1   5  17        534.58        569.07        25.72 o
   2   5  17        361.17        361.54        17.23 o
   3   5  17       1972.14       2102.78        56.59 o
   4   5  17         34.81         37.12         5.35 o
   5   5  17       1089.07       1054.00        26.56 o
   6   5  17          0.71          4.81         3.56 o
   7   5  17        698.52        711.48        27.31 o
   8   5  17          6.38          2.73         3.25 o
   9   5  17        164.72        203.23        11.81 o
   0   6  17       2221.74       1953.98        78.42 o
   1   6  17          7.42          5.22         3.27 o
   2   6  17        195.35        209.93        14.80 o
   3   6  17        166.37        170.31         8.95 o
   4   6  17        182.55        191.62        11.95 o
   5   6  17        195.55        185.65        13.52 o
   6   6  17        294.69        276.17        19.29 o
   7   6  17         14.14         13.38         3.67 o
   8   6  17         62.55         58.07         7.22 o
   9   6  17         63.55         81.77         6.67 o
   1   7  17        171.75        151.68        11.04 o
   2   7  17        496.64        465.51        17.71 o
   3   7  17        181.70        149.01        10.14 o
   4   7  17         37.29         28.66         5.50 o
   5   7  17          0.23          3.86         4.07 o
   6   7  17          0.71          5.28         3.51 o
   7   7  17          0.01          0.20         3.93 o
   8   7  17          6.01          6.21         2.84 o
   0   8  17          8.88         19.32         8.31 o
   1   8  17         34.89         41.50         6.60 o
   2   8  17        195.43        191.76        14.96 o
   3   8  17         23.82         25.40         5.78 o
   4   8  17        179.55        178.69        14.37 o
   5   8  17         73.24         81.62        10.62 o
   6   8  17         74.12         75.17        10.90 o
   7   8  17         33.98         33.44         5.91 o
   1   9  17        677.73        716.06        28.03 o
   2   9  17         26.24         13.49         3.92 o
   3   9  17          0.05          1.39         3.93 o
   4   9  17         67.33         64.41        10.44 o
   5   9  17        288.72        302.72        20.35 o
   6   9  17         49.45         53.29         6.53 o
   7   9  17        206.78        213.82        17.72 o
   0  10  17          7.04          7.34         5.29 o
   1  10  17        495.15        497.53        20.44 o
   2  10  17        299.83        300.39        15.15 o
   3  10  17        106.48        121.45        10.28 o
   4  10  17        263.90        266.22        13.88 o
   5  10  17         51.15         43.64         4.88 o
   1  11  17          4.70          5.24         2.76 o
   2  11  17         22.91         20.90         3.64 o
   3  11  17         67.53         82.64        10.06 o
   0   0  18       2405.58       2500.71       131.72 o
   1   0  18       3765.37       3631.10        79.94 o
   2   0  18         88.34        125.70        11.53 o
   3   0  18       4007.81       4040.73       535.65 o
   4   0  18        588.03        583.09        51.62 o
   5   0  18        102.87        138.93        66.08 o
   6   0  18        102.44        111.43        19.21 o
   7   0  18        186.66        182.32        24.14 o
   8   0  18        211.79        202.19        16.73 o
   9   0  18       1040.82       1063.24        33.39 o
  10   0  18         16.18         16.77         4.55 o
   1   1  18       2809.25       3362.45       170.09 o
   2   1  18       2331.94       2510.72        92.46 o
   3   1  18        538.00        644.86        24.55 o
   4   1  18        647.50        709.71        51.55 o
   5   1  18        125.03        117.57        13.44 o
   6   1  18        983.14        912.40        23.81 o
   7   1  18        129.31        112.55         8.95 o
   8   1  18         86.75         93.38         7.93 o
   9   1  18         30.06         24.48         5.15 o
  10   1  18         56.41         61.62         4.69 o
   0   2  18       9619.79      10621.77       440.04 o
   1   2  18         17.41         14.91         3.12 o
   2   2  18         32.68         39.40         4.90 o
   3   2  18       2501.77       2831.99       118.71 o
   4   2  18        404.91        466.23        23.21 o
   5   2  18        205.22        198.71        15.66 o
   6   2  18        838.58        824.92        20.88 o
   7   2  18        115.08        125.87         8.80 o
   8   2  18        124.31        114.26         9.67 o
   9   2  18          9.86          8.82         2.82 o
  10   2  18         56.15         51.53         4.55 o
   1   3  18        652.97        584.04        19.66 o
   2   3  18         64.79         47.53         5.74 o
   3   3  18       1787.42       1870.72        99.49 o
   4   3  18        955.62        992.42        39.26 o
   5   3  18        318.11        265.42        21.06 o
   6   3  18         29.71         21.80         3.81 o
   7   3  18        725.01        674.02        21.12 o
   8   3  18          1.21         -0.99         3.91 o
   9   3  18          0.18          2.49         2.62 o
  10   3  18        130.61        119.75         5.89 o
   0   4  18         77.63         82.59        10.32 o
   1   4  18         70.72         66.72         5.89 o
   2   4  18        170.70        200.09        11.69 o
   3   4  18          9.55          9.92         3.23 o
   4   4  18       2106.38       2033.05        77.73 o
   5   4  18        222.78        184.02        10.92 o
   6   4  18         50.34         42.37         4.93 o
   7   4  18         97.48         79.71         7.90 o
   8   4  18        407.69        386.41        19.28 o
   9   4  18         51.46         58.39         6.34 o
  10   4  18         37.82         41.93        10.69 o
   1   5  18        724.31        719.03        23.70 o
   2   5  18       1066.92       1145.19        32.39 o
   3   5  18         45.47         54.13         8.64 o
   4   5  18        174.94        182.38        11.37 o
   5   5  18        217.99        157.32        10.85 o
   6   5  18        321.78        318.37        17.56 o
   7   5  18        154.89        119.28         8.76 o
   8   5  18        407.20        428.28        19.10 o
   9   5  18         16.70         15.91         4.16 o
   0   6  18         97.85         84.57        13.64 o
   1   6  18         69.26         86.44         8.31 o
   2   6  18        933.25        901.02        32.64 o
   3   6  18        292.53        282.03        12.98 o
   4   6  18        973.92        924.57        26.49 o
   5   6  18       2719.42       2605.63        55.77 o
   6   6  18          0.02         -1.41         4.06 o
   7   6  18          0.67          6.10         3.01 o
   8   6  18         69.42         54.99         5.64 o
   9   6  18          5.19          2.73         2.29 o
   1   7  18        191.12        171.27        12.22 o
   2   7  18        504.44        516.87        18.69 o
   3   7  18        456.45        449.60        19.57 o
   4   7  18        485.93        487.65        25.81 o
   5   7  18         82.22         74.41        10.05 o
   6   7  18        614.83        591.20        31.69 o
   7   7  18        115.23         96.82         7.69 o
   8   7  18          2.41         -0.60         2.10 o
   0   8  18         38.62         25.16         6.85 o
   1   8  18       1101.17       1057.75        32.75 o
   2   8  18         31.89         20.05         5.23 o
   3   8  18          6.09          7.60         3.50 o
   4   8  18        563.55        570.72        27.13 o
   5   8  18        229.15        195.86        17.10 o
   6   8  18          8.36         -0.03         4.51 o
   7   8  18         11.71         18.28         4.68 o
   1   9  18          0.03          0.30         3.54 o
   2   9  18        238.70        236.16        15.74 o
   3   9  18         15.94          6.80         3.46 o
   4   9  18         13.38         10.44         4.54 o
   5   9  18          0.02          6.04         4.17 o
   6   9  18        195.94        216.17        12.91 o
   0  10  18        228.74        241.49        18.31 o
   1  10  18        949.02       1028.12        27.88 o
   2  10  18         17.48         21.18         4.24 o
   3  10  18         16.03         20.42         4.42 o
   4  10  18          4.40          2.75         3.33 o
   5  10  18          7.53          8.90         2.89 o
   1  11  18        458.65        492.57        20.33 o
   2  11  18        745.92        763.56        20.18 o
   3  11  18         40.16         45.16         7.38 o
   1   1  19        100.12         82.28         6.38 o
   2   1  19          1.65          5.06         2.39 o
   3   1  19        308.02        319.43        20.72 o
   4   1  19       2023.02       2186.88        74.91 o
   5   1  19        267.93        283.44        21.44 o
   6   1  19          5.90          6.00         3.74 o
   7   1  19         38.83         30.35         5.44 o
   8   1  19        285.69        265.08        13.62 o
   9   1  19        291.63        297.12        11.54 o
  10   1  19          0.14          2.01         2.32 o
   0   2  19         36.96         41.07         6.43 o
   1   2  19        487.77        539.70        22.14 o
   2   2  19        318.80        321.81        14.62 o
   3   2  19         21.82         17.68         4.18 o
   4   2  19       1371.72       1446.63        41.47 o
   5   2  19       1519.77       1210.81        63.93 o
   6   2  19        153.52        158.10         9.25 o
   7   2  19        205.83        228.70        12.72 o
   8   2  19        838.31        831.78        25.09 o
   9   2  19         42.51         41.29         5.44 o
  10   2  19         99.23        108.31         6.01 o
   1   3  19          0.92          4.15         2.65 o
   2   3  19       1180.53       1034.86        57.53 o
   3   3  19        257.75        236.32        14.85 o
   4   3  19        102.10        115.58        13.07 o
   5   3  19       2628.00       2394.24        78.66 o
   6   3  19       2361.02       2193.63        45.09 o
   7   3  19         22.00         18.67         3.98 o
   8   3  19         26.01         20.29         4.65 o
   9   3  19        557.70        587.93        17.17 o
  10   3  19          0.68          4.15         2.41 o
   0   4  19       4257.53       4605.62       183.79 o
   1   4  19        291.34        276.69        15.74 o
   2   4  19         13.67          7.92         3.22 o
   3   4  19          6.14          0.28         3.28 o
   4   4  19        336.03        380.07        30.10 o
   5   4  19        345.25        331.92        14.68 o
   6   4  19        290.44        274.32        14.12 o
   7   4  19          0.38         -1.30         5.07 o
   8   4  19          4.16          3.05         2.52 o
   9   4  19        204.60        202.80        11.85 o
   1   5  19         28.53         44.22         5.74 o
   2   5  19        123.00        136.13        11.98 o
   3   5  19        293.51        248.65        18.31 o
   4   5  19        121.43        123.73         8.64 o
   5   5  19        229.88        169.14        11.28 o
   6   5  19        826.48        699.55        24.29 o
   7   5  19         42.58         32.14         5.42 o
   8   5  19         94.25         86.80         7.60 o
   9   5  19          0.95          0.32         2.46 o
   0   6  19       3458.66       3976.22       113.16 o
   1   6  19       1062.19       1020.48        25.47 o
   2   6  19        213.80        181.62        10.77 o
   3   6  19        961.63        925.90        23.55 o
   4   6  19        208.39        193.43        10.88 o
   5   6  19          9.51          7.32         3.83 o
   6   6  19         19.83         16.63         6.86 o
   7   6  19        294.65        264.74        12.00 o
   8   6  19          6.49          2.08         2.41 o
   9   6  19         25.87         70.84        54.60 o
   1   7  19        893.81        938.90        39.07 o
   2   7  19        541.93        512.99        18.62 o
   3   7  19          1.74         11.60         4.24 o
   4   7  19         17.41          7.49         3.78 o
   5   7  19        358.18        370.34        19.83 o
   6   7  19        146.84        136.70         9.96 o
   7   7  19        223.66        252.04        12.06 o
   8   7  19          0.18         -2.01         2.01 o
   0   8  19        769.16        738.38        41.35 o
   1   8  19         70.33         65.04         8.11 o
   2   8  19        788.70        751.75        31.92 o
   3   8  19       1090.90       1068.18        34.50 o
   4   8  19        263.38        246.82        17.97 o
   5   8  19          4.92          6.54         3.87 o
   6   8  19         13.13          7.25         6.23 o
   7   8  19         15.15         13.26         3.57 o
   1   9  19        655.10        669.08        24.41 o
   2   9  19        639.50        683.08        29.32 o
   3   9  19          4.13          3.62         2.91 o
   4   9  19         32.51         49.00         8.83 o
   5   9  19         39.03         42.17         8.48 o
   6   9  19         80.12         82.40         7.69 o
   0  10  19        472.18        509.25        25.82 o
   1  10  19        296.82        316.85        13.32 o
   2  10  19         16.93         19.35         4.98 o
   3  10  19          3.73          4.58         3.46 o
   4  10  19         15.61         18.67         4.18 o
   5  10  19          0.23          0.08         2.19 o
   1  11  19        480.44        558.43        19.05 o
   2  11  19        320.12        342.50        21.55 o
   3  11  19          0.95          5.85         3.14 o
   0   0  20       4777.29       3690.81       459.57 o
   1   0  20       2377.52       2940.20       165.16 o
   2   0  20       1166.69       1400.57        58.40 o
   3   0  20        119.08        218.65        24.35 o
   4   0  20       2040.56       2003.81        78.82 o
   5   0  20       1775.91       1805.69        78.13 o
   6   0  20       3253.70       3201.22        65.73 o
   7   0  20          2.66         -4.23         5.28 o
   8   0  20       1246.48       1267.32        43.79 o
   9   0  20        635.08        633.72        38.20 o
  10   0  20        648.38        662.03        33.05 o
   1   1  20        607.33        587.91        22.37 o
   2   1  20         25.82         17.79         3.18 o
   3   1  20        742.45        851.40        80.72 o
   4   1  20       1545.72       1398.88        76.05 o
   5   1  20       1265.30       1210.14        57.31 o
   6   1  20          8.13          5.69         2.52 o
   7   1  20        109.03        113.73         8.83 o
   8   1  20        867.66        891.68        31.60 o
   9   1  20         56.30         66.31         6.14 o
  10   1  20          1.73          2.64         3.03 o
   0   2  20         67.41         96.54        10.30 o
   1   2  20       2174.46       2200.63        96.85 o
   2   2  20         52.43         58.21         6.15 o
   3   2  20       1220.01       1158.03        30.02 o
   4   2  20        631.91        587.17        26.64 o
   5   2  20        157.30        165.48         8.93 o
   6   2  20       2899.93       2925.49        47.68 o
   7   2  20        935.41        889.88        22.67 o
   8   2  20          9.63         19.92         4.54 o
   9   2  20        815.15        880.58        21.08 o
  10   2  20          4.04          3.53         2.71 o
   1   3  20        154.82        203.94        13.21 o
   2   3  20        122.58         95.29         8.60 o
   3   3  20        242.29        266.86        15.95 o
   4   3  20          0.87         -5.28         5.28 o
   5   3  20        141.88        139.83         8.81 o
   6   3  20         96.48         69.60         6.22 o
   7   3  20        448.84        393.48        16.57 o
   8   3  20         19.06         18.42         3.99 o
   9   3  20         60.44         57.90         5.61 o
  10   3  20         17.45         23.50         8.17 o
   0   4  20         53.65         49.53         9.64 o
   1   4  20         58.73         64.11         8.03 o
   2   4  20       1202.81       1169.98        31.55 o
   3   4  20          6.96         13.39         3.97 o
   4   4  20        180.33        188.88        10.56 o
   5   4  20        136.50        136.84         9.19 o
   6   4  20         96.30         97.48         9.73 o
   7   4  20        517.36        484.26        24.15 o
   8   4  20         89.81         83.76         7.43 o
   9   4  20         12.90         16.88         3.85 o
   1   5  20        116.88        116.54        12.11 o
   2   5  20        248.19        240.02        15.88 o
   3   5  20        323.41        350.71        13.46 o
   4   5  20         24.92         27.99         4.86 o
   5   5  20       2620.60       2476.15        94.82 o
   6   5  20         53.76         56.02         6.83 o
   7   5  20        182.12        191.32        11.66 o
   8   5  20         55.70         47.71         5.42 o
   9   5  20          1.26          2.62         2.43 o
   0   6  20        441.14        358.22        23.98 o
   1   6  20         20.70         23.77         3.90 o
   2   6  20        449.96        460.05        17.71 o
   3   6  20         44.11         37.86         4.82 o
   4   6  20         71.42         53.20         5.94 o
   5   6  20          5.56          2.16         2.76 o
   6   6  20        104.62         88.77         8.98 o
   7   6  20          3.89          5.55         3.18 o
   8   6  20          6.62          3.52         2.30 o
   1   7  20         29.87         29.35         4.32 o
   2   7  20         32.39         22.99         5.05 o
   3   7  20        124.31        120.58        10.71 o
   4   7  20        149.78        148.40        12.87 o
   5   7  20         59.73         75.06         8.31 o
   6   7  20          0.21          6.57         3.08 o
   7   7  20          1.88          1.84         3.86 o
   8   7  20         95.23        121.03        16.80 o
   0   8  20        513.43        612.11        31.82 o
   1   8  20        574.87        568.37        23.30 o
   2   8  20        286.92        298.76        16.86 o
   3   8  20          6.63          6.37         4.37 o
   4   8  20         72.67         64.28         8.84 o
   5   8  20         13.35          9.56         4.38 o
   6   8  20          0.21         -2.45         4.21 o
   7   8  20        232.90        233.93        13.83 o
   1   9  20       1698.64       1754.42        56.47 o
   2   9  20          7.67          2.18         4.33 o
   3   9  20        130.85        121.12         9.84 o
   4   9  20        254.64        299.50        17.42 o
   5   9  20         52.70         49.49         6.69 o
   6   9  20         66.08         71.48         7.85 o
   0  10  20        118.10        124.75        12.50 o
   1  10  20        165.10        155.48         9.65 o
   2  10  20        114.88        115.54        10.60 o
   3  10  20         76.94         83.22         8.52 o
   4  10  20          0.04         -1.08         2.68 o
   1  11  20        368.05        403.00        20.23 o
   2  11  20         41.31         43.85         6.84 o
   1   1  21        191.73        229.26        17.05 o
   2   1  21        796.82        826.27        24.46 o
   3   1  21         33.69         33.52         6.91 o
   4   1  21         40.88         35.80         8.04 o
   5   1  21       1041.55       1036.10        20.34 o
   6   1  21       2023.24       2054.00        31.25 o
   7   1  21       2194.91       2329.65        39.04 o
   8   1  21         97.46        106.71         9.36 o
   9   1  21        239.18        236.16        11.66 o
  10   1  21        342.81        332.60        15.35 o
   0   2  21       4510.17       4021.68       306.05 o
   1   2  21        197.68        176.67        12.05 o
   2   2  21       1952.68       2113.97        48.53 o
   3   2  21         17.94         23.39         4.22 o
   4   2  21        143.51        137.72        14.56 o
   5   2  21        101.22         97.20         7.41 o
   6   2  21          2.44          8.84         3.59 o
   7   2  21       1076.54        975.42        27.22 o
   8   2  21         83.00         93.96         8.17 o
   9   2  21        148.48        154.71         8.89 o
  10   2  21         31.16         36.53         7.37 o
   1   3  21        966.67        921.87        30.49 o
   2   3  21        483.88        492.78        18.58 o
   3   3  21       1631.91       1498.90        49.55 o
   4   3  21       1204.22       1064.33        43.15 o
   5   3  21          1.22          9.00         3.32 o
   6   3  21        910.77        781.63        22.89 o
   7   3  21        104.77         66.38         5.85 o
   8   3  21          8.07          7.47         3.21 o
   9   3  21        381.65        355.88        14.06 o
   0   4  21        248.86        256.93        21.78 o
   1   4  21        666.50        636.57        36.55 o
   2   4  21          0.06          3.02         2.70 o
   3   4  21       2558.84       2425.78        57.83 o
   4   4  21       4238.63       4011.17        76.16 o
   5   4  21        438.17        394.41        15.53 o
   6   4  21        405.65        348.48        16.01 o
   7   4  21        188.50        164.72        12.07 o
   8   4  21        179.98        178.65        12.22 o
   9   4  21        213.03        264.87        13.49 o
   1   5  21         61.02         57.18         9.02 o
   2   5  21        726.64        672.46        18.83 o
   3   5  21       2202.98       2112.04        87.74 o
   4   5  21       1070.07       1065.89        30.24 o
   5   5  21        714.97        687.80        21.62 o
   6   5  21        201.77        196.86        11.00 o
   7   5  21         74.35         56.25         6.64 o
   8   5  21        215.25        223.56        11.69 o
   9   5  21          1.48          3.11         3.48 o
   0   6  21          0.00          0.64         5.46 o
   1   6  21        618.87        588.70        22.13 o
   2   6  21       2101.11       2064.94        37.42 o
   3   6  21       1395.11       1341.42        34.97 o
   4   6  21         20.71         13.89         3.17 o
   5   6  21        436.19        422.27        16.45 o
   6   6  21         13.69         12.38         3.80 o
   7   6  21         22.19         17.62         4.08 o
   8   6  21        287.57        338.64        15.46 o
   1   7  21        430.29        405.06        19.93 o
   2   7  21        366.02        325.79        17.88 o
   3   7  21         65.75         52.21         7.09 o
   4   7  21        422.29        316.38        18.72 o
   5   7  21        194.41        177.05        12.38 o
   6   7  21         53.61         48.50         5.99 o
   7   7  21          6.66          3.09         3.55 o
   8   7  21          4.47         43.30        13.02 o
   0   8  21       2701.95       2665.76       134.49 o
   1   8  21       1200.40       1163.73        39.83 o
   2   8  21          3.46         10.82         4.52 o
   3   8  21        149.41        148.92        12.59 o
   4   8  21        561.85        530.24        25.36 o
   5   8  21         63.75         52.27         7.44 o
   6   8  21         98.42         96.80         9.14 o
   7   8  21          0.11          2.49         2.70 o
   1   9  21        903.96        994.94        27.18 o
   2   9  21         13.77          0.82         3.39 o
   3   9  21        225.11        250.65        13.77 o
   4   9  21          0.67         -1.40         3.29 o
   5   9  21        355.19        413.25        20.87 o
   6   9  21        436.32        520.90        27.61 o
   0  10  21        756.22        786.29        26.10 o
   1  10  21          9.94         14.13         3.65 o
   2  10  21         69.67         68.03         7.85 o
   3  10  21         28.92         32.78         5.44 o
   4  10  21         10.72          4.09         3.21 o
   0   0  22        867.02        758.18        60.27 o
   1   0  22         73.16         86.46        10.12 o
   2   0  22          0.11          1.02         4.27 o
   3   0  22        343.78        410.34        34.65 o
   4   0  22        653.10        605.11        44.35 o
   5   0  22       1985.68       1884.37        55.67 o
   6   0  22       2257.80       2098.43        48.76 o
   7   0  22       3062.46       2927.22        80.48 o
   8   0  22        384.86        449.43        22.49 o
   9   0  22        162.45        158.83        26.07 o
  10   0  22         34.46         45.87         7.80 o
   1   1  22          7.71          6.59         2.60 o
   2   1  22        600.53        614.17        21.87 o
   3   1  22        848.61        924.71        57.81 o
   4   1  22       1314.91       1205.26        57.92 o
   5   1  22        210.75        222.87         9.65 o
   6   1  22       2123.26       1954.65        31.74 o
   7   1  22        236.24        260.28        12.83 o
   8   1  22        225.00        209.19        13.32 o
   9   1  22        153.12        141.43        10.24 o
  10   1  22         86.88         87.35        10.71 o
   0   2  22        342.15        366.18        59.49 o
   1   2  22        235.64        279.90        15.62 o
   2   2  22        284.33        232.09        14.60 o
   3   2  22        998.10       1007.38        52.47 o
   4   2  22        665.96        603.80        30.90 o
   5   2  22        530.79        551.76        18.49 o
   6   2  22         11.27         11.08         3.35 o
   7   2  22        112.58        130.20         8.80 o
   8   2  22        347.76        341.13        20.97 o
   9   2  22        350.43        376.26        14.66 o
   1   3  22         14.22         13.96         3.30 o
   2   3  22        546.96        498.48        21.99 o
   3   3  22         99.00        108.36        10.57 o
   4   3  22        268.51        273.71        13.19 o
   5   3  22        214.50        231.10        13.16 o
   6   3  22          0.65         -1.69         5.59 o
   7   3  22        145.96        123.50         9.32 o
   8   3  22         37.44         35.38         6.64 o
   9   3  22        273.05        311.18        16.17 o
   0   4  22          0.11          3.80         9.25 o
   1   4  22        558.39        618.45        31.03 o
   2   4  22         40.00         46.44         6.89 o
   3   4  22        213.47        200.84         8.92 o
   4   4  22        226.06        222.07        12.10 o
   5   4  22        211.66        176.54        10.82 o
   6   4  22        430.56        424.67        17.66 o
   7   4  22          3.89          8.42         3.26 o
   8   4  22         17.79         18.42         4.01 o
   9   4  22        223.93        208.94        10.16 o
   1   5  22        258.61        233.42        11.59 o
   2   5  22         55.59         41.02         5.00 o
   3   5  22        127.46        146.31         9.31 o
   4   5  22        734.12        651.35        22.24 o
   5   5  22       1090.60       1008.70        27.54 o
   6   5  22        665.54        622.15        19.63 o
   7   5  22          0.18          1.29         3.81 o
   8   5  22         31.58         39.19         5.16 o
   9   5  22        148.27        136.34        18.16 o
   0   6  22       1899.74       2130.91        88.80 o
   1   6  22        852.12        842.66        26.70 o
   2   6  22        773.73        774.95        32.97 o
   3   6  22        162.13        176.05        12.17 o
   4   6  22        254.83        246.02        14.35 o
   5   6  22         37.07         31.92         4.79 o
   6   6  22         50.38         35.79         4.74 o
   7   6  22        145.55        125.40         8.39 o
   8   6  22         18.26         14.72         4.65 o
   1   7  22          3.25         -0.29         2.97 o
   2   7  22        991.58        987.18        31.02 o
   3   7  22        861.83        808.53        27.44 o
   4   7  22       1708.85       1824.38        53.28 o
   5   7  22         56.12         47.02         6.19 o
   6   7  22        409.61        426.11        17.37 o
   7   7  22        126.36        128.67         9.70 o
   0   8  22         19.82         16.97        10.28 o
   1   8  22        590.14        559.19        24.78 o
   2   8  22         52.82         47.68         7.08 o
   3   8  22        216.99        205.62        13.33 o
   4   8  22        148.45        141.85        13.01 o
   5   8  22          1.51         -0.01         3.17 o
   6   8  22         26.73         32.31         6.00 o
   1   9  22        254.55        250.37        14.17 o
   2   9  22         56.37         75.15         9.36 o
   3   9  22         18.32         17.05         3.79 o
   4   9  22         32.93         34.77         5.74 o
   5   9  22          9.51          5.00         3.75 o
   0  10  22        181.99        230.15        15.18 o
   1  10  22        223.67        223.48        14.90 o
   2  10  22          7.12         12.99         3.65 o
   3  10  22         40.09         35.62         5.06 o
   4  10  22        172.85        186.80        11.70 o
   1   1  23         53.18         40.49         5.94 o
   2   1  23        405.44        449.61        18.58 o
   3   1  23        454.13        422.26        25.24 o
   4   1  23         31.23         45.11         6.22 o
   5   1  23          9.96         12.38         2.90 o
   6   1  23        159.41        138.70         8.91 o
   7   1  23       1896.68       1838.33        37.99 o
   8   1  23         22.03         12.93         7.68 o
   9   1  23        221.67        255.61        13.13 o
   0   2  23       4671.29       5451.54       790.00 o
   1   2  23        161.37        122.36        11.77 o
   2   2  23          1.41          3.73         3.13 o
   3   2  23         38.25         30.00         5.95 o
   4   2  23        204.94        225.02        10.93 o
   5   2  23       2941.84       2869.01        41.55 o
   6   2  23        251.36        218.48        12.26 o
   7   2  23         59.86         58.91         6.84 o
   8   2  23        182.56        168.10        12.17 o
   9   2  23        234.59        276.09        13.09 o
   1   3  23        294.19        277.38        19.26 o
   2   3  23        104.96        125.54        11.64 o
   3   3  23        277.03        253.41        13.99 o
   4   3  23         23.63         18.06         3.88 o
   5   3  23       2550.55       2440.48        43.45 o
   6   3  23       1097.23       1079.65        26.94 o
   7   3  23        631.54        660.06        20.99 o
   8   3  23        231.04        256.93        14.71 o
   9   3  23          0.09          2.77         3.13 o
   0   4  23       2006.00       1913.45       131.95 o
   1   4  23          2.17         10.10         5.20 o
   2   4  23       1527.26       1501.88        31.42 o
   3   4  23         96.16         88.29         6.64 o
   4   4  23       1033.37       1034.04        28.61 o
   5   4  23       1108.21       1028.41        27.84 o
   6   4  23        195.18        165.31        10.86 o
   7   4  23       1146.45       1103.76        39.78 o
   8   4  23         80.69         92.63        10.28 o
   9   4  23         81.15         74.17         7.39 o
   1   5  23        134.13        121.80         9.79 o
   2   5  23       1281.78       1334.03        29.78 o
   3   5  23        998.66        993.84        23.36 o
   4   5  23        112.90         83.37         8.27 o
   5   5  23         41.36         28.38         5.29 o
   6   5  23        108.48        117.37         8.81 o
   7   5  23        465.72        540.32        21.09 o
   8   5  23         13.18         13.83         4.12 o
   0   6  23        915.87        832.15        56.82 o
   1   6  23         89.28         89.59         8.90 o
   2   6  23        933.38        830.81        28.31 o
   3   6  23        279.08        254.27        14.54 o
   4   6  23        338.25        304.26        15.75 o
   5   6  23        398.40        402.88        17.70 o
   6   6  23        111.46         80.24         7.75 o
   7   6  23          4.05         -0.01         2.42 o
   8   6  23         14.85         16.86         5.52 o
   1   7  23        337.17        335.96        19.55 o
   2   7  23       1001.43        987.57        30.72 o
   3   7  23       1248.44       1208.13        36.26 o
   4   7  23         32.14         32.05         6.24 o
   5   7  23         10.05          5.96         4.99 o
   6   7  23         32.80         18.35         5.14 o
   7   7  23         12.43         14.61         4.39 o
   0   8  23          9.84         10.96         7.33 o
   1   8  23        843.35        898.11        30.80 o
   2   8  23        102.04        101.13        10.11 o
   3   8  23        462.70        492.69        20.19 o
   4   8  23          0.93          0.11         3.53 o
   5   8  23         93.08        107.60         9.98 o
   6   8  23          0.21         -2.43         3.08 o
   1   9  23        507.58        497.49        19.22 o
   2   9  23        235.08        234.93        15.59 o
   3   9  23          5.29          1.04         3.75 o
   4   9  23          0.01         -1.37         2.98 o
   5   9  23        399.48        463.41        19.69 o
   0  10  23        966.89        908.02        33.09 o
   1  10  23          0.12          5.04         2.74 o
   2  10  23        345.84        315.28        14.92 o
   3  10  23        113.49        124.92         9.88 o
   0   0  24         72.11        113.22        24.10 o
   1   0  24       2292.19       2094.70        75.57 o
   2   0  24       5176.02       5406.18       124.68 o
   3   0  24       6697.71       5529.73       364.30 o
   4   0  24       5540.11       5109.00        73.94 o
   5   0  24          3.71          3.81         3.34 o
   6   0  24         24.00         15.76         6.23 o
   7   0  24       1094.02       1169.30        60.65 o
   8   0  24         99.26         59.53         8.37 o
   9   0  24         44.01         31.20         7.77 o
   1   1  24        460.60        538.15        23.39 o
   2   1  24         95.01        103.75        10.66 o
   3   1  24        337.52        364.47        23.53 o
   4   1  24         14.93         24.22         5.06 o
   5   1  24        408.94        394.47        14.10 o
   6   1  24        126.55        144.45         9.01 o
   7   1  24        418.55        438.93        16.52 o
   8   1  24        545.05        567.42        17.86 o
   9   1  24        257.99        268.05        12.69 o
   0   2  24        313.43        253.92        27.72 o
   1   2  24          0.82          4.80         4.48 o
   2   2  24          0.12          5.29         3.47 o
   3   2  24        166.98        146.86        15.14 o
   4   2  24        121.33        118.68         8.27 o
   5   2  24       3064.63       2937.25        46.69 o
   6   2  24          0.01          3.35         3.70 o
   7   2  24        342.40        324.59        17.25 o
   8   2  24         70.72         63.49         7.96 o
   9   2  24        140.24        147.29        11.69 o
   1   3  24        678.51        594.68        30.99 o
   2   3  24        198.42        184.55        15.52 o
   3   3  24         11.57          8.27         2.65 o
   4   3  24        706.02        581.49        29.54 o
   5   3  24        968.63        962.29        36.79 o
   6   3  24        662.93        651.96        21.74 o
   7   3  24        209.64        244.84        12.57 o
   8   3  24         46.38         38.26         7.32 o
   9   3  24        302.64        342.05        16.55 o
   0   4  24       4915.03       4331.15        99.93 o
   1   4  24          3.15         -3.05         3.28 o
   2   4  24          4.09          4.35         2.33 o
   3   4  24        167.80        169.77        10.04 o
   4   4  24         60.59         60.64         6.12 o
   5   4  24         10.35          6.97         3.11 o
   6   4  24        774.05        832.62        24.15 o
   7   4  24       1020.12       1118.84        48.62 o
   8   4  24         54.14         47.82         7.25 o
   9   4  24         97.67         88.47         9.80 o
   1   5  24        138.14        142.56        10.27 o
   2   5  24       1010.76        967.19        26.96 o
   3   5  24         64.03         58.72         6.00 o
   4   5  24          5.44          5.32         3.26 o
   5   5  24        262.27        202.37        12.91 o
   6   5  24        108.74        111.34         7.88 o
   7   5  24        690.18        783.76        25.60 o
   8   5  24         82.88         78.79         8.11 o
   0   6  24          1.31          2.08         5.15 o
   1   6  24         90.50         89.83         9.79 o
   2   6  24         22.68         18.60         4.80 o
   3   6  24        609.69        555.71        28.30 o
   4   6  24         10.54         14.80         3.55 o
   5   6  24         38.96         44.27         6.16 o
   6   6  24        576.13        573.56        18.95 o
   7   6  24          2.11          1.43         3.47 o
   8   6  24        743.28        737.23        43.81 o
   1   7  24        294.36        244.52        18.13 o
   2   7  24        373.83        355.31        18.13 o
   3   7  24        369.66        362.82        16.84 o
   4   7  24          5.06          3.30         3.55 o
   5   7  24          0.39          2.63         3.97 o
   6   7  24        145.18        154.71         8.83 o
   7   7  24         13.21          0.43         4.36 o
   0   8  24         60.23         53.77        13.25 o
   1   8  24          1.95          7.17         3.34 o
   2   8  24          6.30         13.46         5.67 o
   3   8  24        104.51         95.51         9.33 o
   4   8  24          2.01          0.58         3.75 o
   5   8  24          1.14          1.16         3.26 o
   6   8  24         28.57         26.94         4.73 o
   1   9  24          1.59          3.63         3.27 o
   2   9  24          4.16          9.57         3.85 o
   3   9  24         24.58         20.15         3.60 o
   4   9  24         29.09         24.17         4.41 o
   5   9  24         20.93         10.46         3.63 o
   0  10  24         80.19         81.95        12.31 o
   1  10  24        517.08        524.46        17.03 o
   2  10  24          9.75          7.24         2.51 o
   3  10  24        204.32        209.98        24.75 o
   1   1  25         65.35         48.87         7.25 o
   2   1  25        188.43        180.03        14.60 o
   3   1  25        249.36        248.84        12.58 o
   4   1  25        152.07        149.24         9.34 o
   5   1  25        663.97        611.85        17.78 o
   6   1  25         39.28         38.42         5.12 o
   7   1  25        162.41        171.80        10.03 o
   8   1  25        264.44        298.44        12.63 o
   9   1  25        234.79        263.03        12.81 o
   0   2  25        216.44        204.72        25.40 o
   1   2  25        724.73        745.60        34.53 o
   2   2  25        382.32        343.64        20.84 o
   3   2  25         21.08         16.52         3.36 o
   4   2  25        269.68        243.52        12.13 o
   5   2  25       2363.72       2382.49        47.96 o
   6   2  25          6.30          4.85         3.35 o
   7   2  25        130.94        161.65        11.06 o
   8   2  25        315.14        343.61        16.21 o
   9   2  25        259.37        297.36        15.20 o
   1   3  25        357.15        321.47        23.18 o
   2   3  25        103.62         86.03         6.84 o
   3   3  25         71.66         71.74         7.65 o
   4   3  25         45.45         30.12         8.01 o
   5   3  25        599.73        608.00        24.35 o
   6   3  25         12.98         20.53         5.23 o
   7   3  25         55.84         49.70         7.47 o
   8   3  25          1.03          0.42         4.01 o
   9   3  25         68.06        108.64         8.80 o
   0   4  25       1629.48       1648.10        61.49 o
   1   4  25        300.21        244.71        15.45 o
   2   4  25        616.08        561.97        19.45 o
   3   4  25        418.32        451.10        17.30 o
   4   4  25         71.38         67.21         7.19 o
   5   4  25         66.37         59.82         7.43 o
   6   4  25         20.58         33.60         5.24 o
   7   4  25        147.87        154.88        11.24 o
   8   4  25        226.40        228.96        15.64 o
   1   5  25       1393.61       1306.33        48.08 o
   2   5  25        276.89        260.43        13.97 o
   3   5  25        339.13        306.74        15.81 o
   4   5  25        503.60        479.51        21.43 o
   5   5  25        852.84        823.00        25.55 o
   6   5  25          0.10          0.58         2.72 o
   7   5  25        423.63        416.36        17.05 o
   8   5  25        189.51        244.85        12.98 o
   0   6  25         28.13         25.76        10.45 o
   1   6  25          6.31          7.39         3.85 o
   2   6  25        294.83        274.58        17.54 o
   3   6  25          4.13          6.48         3.03 o
   4   6  25          4.53         -0.58         2.92 o
   5   6  25        146.22        132.33         9.35 o
   6   6  25         42.63         41.24         4.97 o
   7   6  25          1.52          3.87         4.31 o
   1   7  25          7.66          1.47         4.75 o
   2   7  25         77.21         66.32         7.66 o
   3   7  25        405.13        435.55        18.03 o
   4   7  25         28.62         28.39         5.11 o
   5   7  25          6.62          4.62         3.34 o
   6   7  25          8.22          4.96         2.78 o
   7   7  25         70.22         77.40        14.42 o
   0   8  25         15.69         20.11        10.78 o
   1   8  25         57.88         46.25         9.15 o
   2   8  25        244.68        281.58        16.25 o
   3   8  25         43.75         51.27         6.46 o
   4   8  25         70.70         51.20         7.25 o
   5   8  25         10.27          5.34         2.57 o
   6   8  25        134.99        146.61        17.16 o
   1   9  25        170.85        196.73        13.55 o
   2   9  25         83.23         91.41         7.42 o
   3   9  25        137.44        136.48         7.81 o
   4   9  25          3.50          7.15         3.80 o
   0  10  25         77.97         83.74        17.18 o
   1  10  25          4.17          5.75         3.18 o
   2  10  25         90.68         99.70        26.06 o
   0   0  26          3.73         -3.32         6.17 o
   1   0  26       1897.73       1863.15        73.85 o
   2   0  26         84.61         64.95        14.40 o
   3   0  26       2955.31       2648.96        53.00 o
   4   0  26       1798.93       1771.41        48.15 o
   5   0  26         89.99         76.54         8.16 o
   6   0  26         51.52         48.87         8.14 o
   7   0  26       1400.08       1464.06        40.71 o
   8   0  26        876.09        980.90        29.19 o
   9   0  26          0.00          2.06         5.26 o
   1   1  26       2538.45       2374.30        68.92 o
   2   1  26       2889.43       2674.98        65.18 o
   3   1  26        703.62        676.14        19.78 o
   4   1  26       1663.07       1511.11        40.39 o
   5   1  26        337.09        357.40        14.62 o
   6   1  26        171.32        153.19         9.00 o
   7   1  26         17.83          4.36         6.18 o
   8   1  26          0.97          3.87         3.15 o
   9   1  26        167.28        192.04        13.94 o
   0   2  26         26.05          6.58         4.68 o
   1   2  26       2781.01       2738.09       139.91 o
   2   2  26       4372.27       4181.68       101.11 o
   3   2  26        491.01        459.08        18.19 o
   4   2  26       2613.87       2661.75        74.86 o
   5   2  26       3053.19       3068.35        55.24 o
   6   2  26        310.12        307.00        13.84 o
   7   2  26         89.22         86.10         9.28 o
   8   2  26        103.30         86.76         7.98 o
   9   2  26        124.28        156.23        14.33 o
   1   3  26       1519.89       1405.11        44.57 o
   2   3  26       3059.74       2893.70        87.52 o
   3   3  26        132.91        116.65         9.73 o
   4   3  26         52.44         54.06         8.06 o
   5   3  26        584.10        569.98        21.80 o
   6   3  26        920.52        934.70        26.80 o
   7   3  26        106.92        104.68        10.30 o
   8   3  26         28.73         37.09         6.41 o
   0   4  26         27.79         30.39         7.70 o
   1   4  26        130.03        102.95         9.93 o
   2   4  26         25.36         24.13         3.28 o
   3   4  26        111.97         96.71         8.38 o
   4   4  26        142.84        126.23        10.29 o
   5   4  26        105.13        116.79        10.44 o
   6   4  26        195.14        199.84        11.93 o
   7   4  26        117.28        120.23        16.94 o
   8   4  26        449.22        493.63        17.84 o
   1   5  26        236.87        235.31        14.52 o
   2   5  26        340.99        352.25        17.42 o
   3   5  26        724.23        746.01        28.36 o
   4   5  26          3.37          6.67         3.98 o
   5   5  26        303.43        306.38        15.24 o
   6   5  26        172.94        161.51        10.13 o
   7   5  26        121.88        142.71        11.81 o
   8   5  26          4.18         -0.96         5.36 o
   0   6  26       6845.96       6192.80      1110.00 o
   1   6  26        802.88        867.24        31.22 o
   2   6  26         83.48         69.81         8.19 o
   3   6  26         30.87         21.33         4.37 o
   4   6  26        150.87        154.03        11.94 o
   5   6  26          9.49          8.11         3.05 o
   6   6  26          1.55         -0.36         2.41 o
   7   6  26        418.87        370.46        16.89 o
   1   7  26        238.09        234.24        17.22 o
   2   7  26          1.54          2.05         3.43 o
   3   7  26         24.76         25.87         4.69 o
   4   7  26        122.33        136.97        11.16 o
   5   7  26        111.63        116.51        10.40 o
   6   7  26         81.08         89.51         7.73 o
   0   8  26         27.02         20.62         8.63 o
   1   8  26        589.50        592.10        29.51 o
   2   8  26          0.01         -2.71         3.10 o
   3   8  26        583.10        639.47        22.28 o
   4   8  26          0.22         -0.83         2.81 o
   5   8  26          6.03          3.33         2.13 o
   1   9  26          4.99          6.43         4.12 o
   2   9  26        290.83        294.72        12.45 o
   3   9  26         27.13         34.07         4.55 o
   4   9  26         43.09         36.55         6.26 o
   0  10  26         81.04         77.06        16.13 o
   1  10  26          3.76         -1.25         3.25 o
   1   1  27         51.90         61.17         6.19 o
   2   1  27         23.02         26.78         4.09 o
   3   1  27        290.96        257.57        11.63 o
   4   1  27          0.04          1.09         4.79 o
   5   1  27        273.07        243.49        13.42 o
   6   1  27         18.58         10.33         4.25 o
   7   1  27        329.15        331.38        13.98 o
   8   1  27          1.06          3.91         2.58 o
   9   1  27          7.59          4.87         3.38 o
   0   2  27        150.47        178.02        15.45 o
   1   2  27       2188.69       2372.77        37.90 o
   2   2  27       4311.75       3922.67       127.49 o
   3   2  27       1756.14       1652.06        49.40 o
   4   2  27        559.13        519.32        27.52 o
   5   2  27        670.06        653.85        23.17 o
   6   2  27        149.10        183.21        12.02 o
   7   2  27         47.16         46.74         7.14 o
   8   2  27        157.63        182.99        10.78 o
   1   3  27          1.09          2.73         2.74 o
   2   3  27        126.31        114.13         8.35 o
   3   3  27       2391.83       2387.59        59.12 o
   4   3  27        262.89        247.45        21.15 o
   5   3  27        490.30        480.86        21.27 o
   6   3  27         47.01         51.05         6.69 o
   7   3  27        166.64        178.81        13.12 o
   8   3  27         73.15         66.56         6.28 o
   0   4  27       1781.26       1666.04        54.63 o
   1   4  27        148.58        149.39        11.47 o
   2   4  27        594.69        552.84        23.63 o
   3   4  27        108.93        103.96         9.56 o
   4   4  27         98.13         93.40         9.28 o
   5   4  27        180.46        175.17        12.55 o
   6   4  27         28.59         23.67         4.78 o
   7   4  27        149.51        148.11        14.45 o
   8   4  27        283.11        285.77        14.25 o
   1   5  27       1048.95       1019.43        66.07 o
   2   5  27        174.79        195.33        13.03 o
   3   5  27        288.41        315.48        15.96 o
   4   5  27         11.66         17.75         4.20 o
   5   5  27        221.20        232.37        12.82 o
   6   5  27          8.57          6.41         3.15 o
   7   5  27        277.82        307.95        17.59 o
   0   6  27        324.60        291.50        26.01 o
   1   6  27        525.30        468.21        28.50 o
   2   6  27       1387.90       1426.17        46.45 o
   3   6  27        164.70        145.70        10.60 o
   4   6  27         73.78         60.69         7.02 o
   5   6  27         58.10         43.92         5.84 o
   6   6  27         62.76         58.65         6.15 o
   7   6  27          1.61          6.24         2.81 o
   1   7  27       1185.29       1223.14        44.66 o
   2   7  27        231.99        220.68        13.33 o
   3   7  27          1.25          0.05         2.70 o
   4   7  27         68.36         70.38         7.76 o
   5   7  27         82.89         75.10         7.90 o
   6   7  27         63.01         86.79        11.83 o
   0   8  27        432.65        498.98        37.79 o
   1   8  27         17.14          9.04         4.71 o
   2   8  27        229.66        232.56        15.13 o
   3   8  27        272.99        281.90        12.99 o
   4   8  27        130.58        153.54        13.23 o
   5   8  27         15.69         14.27         4.78 o
   1   9  27         96.57        116.23        11.15 o
   2   9  27          2.94          4.23         2.82 o
   3   9  27        349.61        360.52        20.94 o
   0   0  28          2.66          4.67         8.79 o
   1   0  28        231.86        225.39        19.24 o
   2   0  28        447.86        463.28        25.52 o
   3   0  28      12838.34      12281.05       326.96 o
   4   0  28       7803.92       7253.26       113.73 o
   5   0  28         11.20          9.68         4.28 o
   6   0  28         27.99         25.09        14.94 o
   7   0  28         14.50         17.70         6.38 o
   8   0  28        162.05        185.71        14.63 o
   1   1  28         46.89         43.70         5.34 o
   2   1  28        273.47        278.46        12.79 o
   3   1  28        214.14        208.13        10.57 o
   4   1  28          6.14          2.99         4.37 o
   5   1  28        104.10        102.68         8.53 o
   6   1  28         38.48         37.09         5.72 o
   7   1  28          4.63          9.68         9.97 o
   8   1  28         74.60         82.59         7.56 o
   0   2  28        286.18        279.26        21.76 o
   1   2  28        235.59        248.24        12.86 o
   2   2  28        343.95        348.80        15.99 o
   3   2  28        614.73        635.40        20.49 o
   4   2  28         17.55         17.33         6.33 o
   5   2  28         76.64         56.46         7.53 o
   6   2  28         27.45         32.32         5.11 o
   7   2  28         43.82         47.64         6.26 o
   8   2  28         12.97         16.15         3.54 o
   1   3  28       5225.11       5042.99       131.09 o
   2   3  28          4.76          7.71         2.77 o
   3   3  28         69.59         76.31         8.36 o
   4   3  28        273.41        274.63        16.92 o
   5   3  28        434.02        368.89        19.16 o
   6   3  28        733.55        670.34        31.95 o
   7   3  28          7.16          5.42         3.06 o
   8   3  28         69.55         73.02         6.03 o
   0   4  28       2713.76       2509.89        88.91 o
   1   4  28         51.78         54.84         7.58 o
   2   4  28       1355.10       1280.61        38.96 o
   3   4  28          0.09          2.68         4.50 o
   4   4  28         21.17         11.11         3.59 o
   5   4  28        255.21        264.69        15.51 o
   6   4  28        620.60        659.50        24.13 o
   7   4  28        109.97        119.58         8.54 o
   8   4  28         32.42         42.81         8.35 o
   1   5  28        997.57        960.34        40.65 o
   2   5  28        654.31        630.00        23.15 o
   3   5  28         71.23         95.14         8.82 o
   4   5  28        159.14        163.94        11.93 o
   5   5  28        244.06        244.58        12.71 o
   6   5  28        257.45        247.48        12.46 o
   7   5  28          1.87          8.65         3.21 o
   0   6  28         45.10         50.01        12.61 o
   1   6  28        918.41        832.47        33.63 o
   2   6  28          0.00         -0.51         2.80 o
   3   6  28         42.84         48.94         6.49 o
   4   6  28          2.49          0.34         3.65 o
   5   6  28        171.78        181.99        10.23 o
   6   6  28        180.19        201.94        11.72 o
   1   7  28        215.87        210.01        16.14 o
   2   7  28        141.04        157.73        12.02 o
   3   7  28          2.93          7.38         2.62 o
   4   7  28        198.98        183.25        11.80 o
   5   7  28         34.76         28.79         4.51 o
   6   7  28         79.08        106.27        17.85 o
   0   8  28        217.05        247.02        25.24 o
   1   8  28        203.60        198.93        14.30 o
   2   8  28        380.06        407.24        21.79 o
   3   8  28        248.27        240.34        12.33 o
   4   8  28         21.29         28.90         4.38 o
   1   9  28          4.54          5.35         2.85 o
   2   9  28        394.71        449.52        21.66 o
   3   9  28        395.07        500.87        38.59 o
   1   1  29        573.29        538.95        18.95 o
   2   1  29       1152.28       1043.23        25.05 o
   3   1  29        695.27        695.57        20.32 o
   4   1  29         91.67         92.30         9.51 o
   5   1  29        124.38        128.41        10.10 o
   6   1  29        147.09        165.81        11.27 o
   7   1  29        258.72        294.67        17.55 o
   8   1  29         68.77         74.86         6.73 o
   0   2  29          1.61          0.11         4.40 o
   1   2  29         18.72         14.45         3.43 o
   2   2  29         18.60         13.01         3.11 o
   3   2  29        288.22        246.68        12.75 o
   4   2  29        570.60        591.55        25.37 o
   5   2  29          0.50         -2.38         3.33 o
   6   2  29        197.07        200.05        12.51 o
   7   2  29          7.62         17.78         4.14 o
   8   2  29        103.50        108.88         7.31 o
   1   3  29       1224.24       1276.00        33.92 o
   2   3  29          8.83         15.82         3.69 o
   3   3  29        847.73        825.80        25.96 o
   4   3  29         55.12         55.84         8.85 o
   5   3  29        144.72        129.58        10.61 o
   6   3  29         92.75         96.30         8.45 o
   7   3  29         16.86         10.82         3.43 o
   8   3  29         30.85         40.04         7.55 o
   0   4  29       6848.75       7192.01       203.24 o
   1   4  29        290.55        264.05        15.27 o
   2   4  29         23.03         26.67         4.51 o
   3   4  29         78.72         79.10         9.06 o
   4   4  29        364.45        422.84        23.12 o
   5   4  29          5.75          5.94         3.23 o
   6   4  29         72.46         68.32         8.48 o
   7   4  29        261.51        309.95        14.53 o
   1   5  29        532.20        516.97        22.61 o
   2   5  29        604.55        614.55        25.66 o
   3   5  29        227.39        207.45        11.79 o
   4   5  29        263.87        288.58        17.30 o
   5   5  29          7.56          6.41         3.53 o
   6   5  29         28.97         32.37         5.03 o
   7   5  29         18.67         20.84         4.12 o
   0   6  29         43.04         39.47         8.74 o
   1   6  29          6.98          0.58         4.17 o
   2   6  29        679.88        695.31        26.35 o
   3   6  29        132.98        135.70        10.20 o
   4   6  29          3.72          1.63         3.16 o
   5   6  29        206.30        189.53        10.54 o
   6   6  29          2.10          1.08         2.13 o
   1   7  29         18.65         16.57         4.80 o
   2   7  29        188.82        160.44        11.78 o
   3   7  29         14.75         12.86         3.27 o
   4   7  29        172.16        180.78        10.80 o
   5   7  29         12.99         26.46         3.86 o
   0   8  29         11.40         10.54         6.12 o
   1   8  29        166.39        159.90        12.02 o
   2   8  29        184.26        182.80        12.14 o
   3   8  29        589.67        651.67        16.92 o
   4   8  29        566.63        580.66        23.51 o
   1   9  29         85.50         97.59         7.79 o
   2   9  29        213.39        221.34        17.79 o
   0   0  30       1665.45       1400.98       155.21 o
   1   0  30        646.91        635.24        36.55 o
   2   0  30        755.97        662.34        27.00 o
   3   0  30         92.84         79.24         9.51 o
   4   0  30        424.91        386.32        25.23 o
   5   0  30        246.69        259.13        24.20 o
   6   0  30         43.77         69.49        10.84 o
   7   0  30        137.10        145.91        14.13 o
   8   0  30        205.01        261.47        18.05 o
   1   1  30        383.60        408.53        17.46 o
   2   1  30       1297.49       1230.77        26.57 o
   3   1  30        130.26        139.75         9.30 o
   4   1  30          9.11         13.25         4.07 o
   5   1  30          8.31         11.41         4.08 o
   6   1  30        248.73        244.32        13.72 o
   7   1  30          1.62         -0.81         3.03 o
   8   1  30        217.78        211.91        13.12 o
   0   2  30       1404.08       1204.06        45.94 o
   1   2  30          0.67          2.24         3.09 o
   2   2  30         54.44         41.24         5.59 o
   3   2  30        400.60        427.51        16.59 o
   4   2  30        356.09        318.24        17.13 o
   5   2  30         21.41         19.99         5.30 o
   6   2  30        724.20        764.22        25.61 o
   7   2  30         47.99         55.45         7.12 o
   8   2  30         30.84        129.86        22.79 o
   1   3  30        118.41        137.40        11.55 o
   2   3  30          5.18          5.65         3.49 o
   3   3  30         59.60         64.84         6.66 o
   4   3  30        258.48        218.23        16.78 o
   5   3  30         14.12          7.50         3.83 o
   6   3  30         22.46          9.89         4.11 o
   7   3  30         93.39         92.05         8.49 o
   0   4  30         37.89         42.33         8.68 o
   1   4  30        743.41        704.85        24.66 o
   2   4  30         99.13        115.33        10.33 o
   3   4  30          5.63          3.00         3.22 o
   4   4  30        227.02        188.62        15.20 o
   5   4  30         30.16         32.18         5.59 o
   6   4  30        522.96        563.67        18.50 o
   7   4  30         78.34         85.32         8.59 o
   1   5  30        121.14        116.92         9.86 o
   2   5  30        656.17        641.17        25.45 o
   3   5  30        110.34         95.20         8.25 o
   4   5  30          1.13          3.15         3.37 o
   5   5  30          0.46         -2.89         2.89 o
   6   5  30          0.31          5.23         2.76 o
   0   6  30        502.78        560.95        29.31 o
   1   6  30         24.49         22.27         5.43 o
   2   6  30        253.48        238.06        14.98 o
   3   6  30         72.06         82.88         8.60 o
   4   6  30         99.29         96.35         9.53 o
   5   6  30          7.11          3.67         2.09 o
   6   6  30          5.12         13.67         5.30 o
   1   7  30        293.90        324.45        19.58 o
   2   7  30         18.86         22.37         4.29 o
   3   7  30         20.20         17.82         4.11 o
   4   7  30         81.62        105.93         9.88 o
   5   7  30          5.14         -0.93         3.22 o
   0   8  30        141.06        150.25        14.53 o
   1   8  30        143.58        142.05        10.90 o
   2   8  30        142.51        158.92        10.49 o
   3   8  30         36.53         34.89         6.92 o
   1   1  31        127.43        134.54        10.68 o
   2   1  31         33.13         20.17         3.61 o
   3   1  31        117.77        103.86         7.77 o
   4   1  31          8.75          8.17         2.66 o
   5   1  31        531.43        519.44        20.91 o
   6   1  31        302.97        328.32        16.60 o
   7   1  31         51.58         46.21         8.40 o
   0   2  31       2075.81       1865.19        73.74 o
   1   2  31         36.99         30.11         4.84 o
   2   2  31        110.21         89.10         7.59 o
   3   2  31        270.89        261.13        12.80 o
   4   2  31        415.36        418.69        21.01 o
   5   2  31         95.82         96.52         9.03 o
   6   2  31        559.85        575.89        21.18 o
   7   2  31        100.57        131.26        10.55 o
   1   3  31        265.27        210.03        14.54 o
   2   3  31         16.23          9.06         2.82 o
   3   3  31        135.25        128.78         9.74 o
   4   3  31          5.75          7.15         3.92 o
   5   3  31        124.95        118.20        10.63 o
   6   3  31         38.21         44.53         6.01 o
   7   3  31        200.07        208.18        11.34 o
   0   4  31        390.80        313.44        22.97 o
   1   4  31          0.63          1.41         3.40 o
   2   4  31          0.05          3.83         2.98 o
   3   4  31       1051.02       1070.42        27.66 o
   4   4  31          1.17         -1.06         3.97 o
   5   4  31         10.45         18.32         4.72 o
   6   4  31         15.26         17.44         3.24 o
   7   4  31         47.74         43.70         7.63 o
   1   5  31        164.75        144.24        10.65 o
   2   5  31        622.62        579.13        26.00 o
   3   5  31        329.35        328.47        13.80 o
   4   5  31         29.22         30.61         4.96 o
   5   5  31        332.99        320.78        16.67 o
   6   5  31        184.38        210.93        12.35 o
   0   6  31          6.71          5.00         4.15 o
   1   6  31        199.50        203.66        15.11 o
   2   6  31        889.17        893.10        31.41 o
   3   6  31          8.86         11.43         3.17 o
   4   6  31          2.60          2.07         2.78 o
   5   6  31        171.04        179.70        16.02 o
   1   7  31        104.59        108.44        10.07 o
   2   7  31        296.43        295.81        15.96 o
   3   7  31          9.01          6.88         2.47 o
   4   7  31        201.22        223.38        15.40 o
   0   8  31          3.89         -3.80         4.94 o
   1   8  31          1.30          0.58         2.47 o
   2   8  31         53.06         53.22         5.61 o
   3   8  31         70.36         76.32         8.55 o
   0   0  32        829.34        811.89        75.23 o
   1   0  32       1332.98       1348.91        60.85 o
   2   0  32        340.48        301.56        17.89 o
   3   0  32       6063.78       5429.89       103.66 o
   4   0  32        314.73        278.67        20.60 o
   5   0  32         43.80         72.11        12.66 o
   6   0  32         16.52         19.71         7.45 o
   7   0  32         36.77         37.92         7.89 o
   1   1  32        211.97        184.15        12.50 o
   2   1  32        479.34        488.85        16.10 o
   3   1  32        544.22        506.01        16.91 o
   4   1  32         88.69         82.00         8.31 o
   5   1  32         18.88         16.70         4.85 o
   6   1  32          5.69         12.80         3.81 o
   7   1  32          6.09          5.48         3.30 o
   0   2  32        171.89        150.05        16.37 o
   1   2  32       2024.42       2000.46        59.87 o
   2   2  32        132.14        101.05         8.05 o
   3   2  32        101.68        100.69         7.80 o
   4   2  32         67.55         68.02         8.25 o
   5   2  32          2.38          0.56         3.61 o
   6   2  32        119.59        156.41        13.37 o
   7   2  32        116.53        153.23        11.67 o
   1   3  32        720.35        649.96        21.88 o
   2   3  32         10.01          2.63         2.66 o
   3   3  32        365.11        387.79        16.75 o
   4   3  32         10.51         16.16         4.96 o
   5   3  32        128.15        114.28         9.99 o
   6   3  32          2.80          2.32         3.08 o
   7   3  32         28.46         28.03         5.24 o
   0   4  32        305.95        249.71        20.01 o
   1   4  32        143.75        118.63        10.29 o
   2   4  32        611.63        679.01        21.20 o
   3   4  32         50.56         40.57         4.55 o
   4   4  32         21.71         13.09         3.50 o
   5   4  32        532.70        562.27        20.61 o
   6   4  32         18.80         17.63         4.57 o
   1   5  32          0.25          2.42         3.38 o
   2   5  32          0.65          3.92         3.80 o
   3   5  32          7.69          7.49         2.67 o
   4   5  32         11.40         12.82         4.41 o
   5   5  32          0.71          0.49         2.67 o
   6   5  32        134.92        165.69        14.70 o
   0   6  32         14.96         13.17         5.41 o
   1   6  32        950.96        967.87        33.90 o
   2   6  32         17.25         21.45         5.35 o
   3   6  32         32.18         27.07         4.01 o
   4   6  32        122.91        151.99        10.56 o
   5   6  32         85.20         93.20        12.34 o
   1   7  32          0.35          2.39         2.90 o
   2   7  32         18.81         17.67         3.49 o
   3   7  32         61.70         79.75         6.36 o
   4   7  32        339.38        411.34        23.23 o
   0   8  32         39.88         44.41         8.22 o
   1   8  32        461.60        599.02        24.05 o
   2   8  32         19.44         25.85         5.97 o
   1   1  33         12.91          5.42         3.11 o
   2   1  33         11.62         12.34         3.29 o
   3   1  33        171.38        164.93         9.90 o
   4   1  33         59.46         62.98         7.76 o
   5   1  33          9.85          9.81         4.34 o
   6   1  33         94.35         99.97         8.82 o
   7   1  33         50.55         63.02         7.71 o
   0   2  33        576.01        627.74        37.90 o
   1   2  33        773.44        714.09        24.50 o
   2   2  33        710.01        663.89        23.54 o
   3   2  33        302.87        295.80        13.58 o
   4   2  33         62.95         61.35         7.90 o
   5   2  33         13.38          8.35         3.28 o
   6   2  33         15.94         20.54         4.30 o
   7   2  33          4.34          7.87         2.62 o
   1   3  33          0.32         -1.51         2.77 o
   2   3  33         53.14         63.06         6.48 o
   3   3  33        407.26        340.49        15.18 o
   4   3  33         20.44         18.22         5.03 o
   5   3  33        156.18        154.68        12.04 o
   6   3  33          6.75          3.93         3.12 o
   0   4  33          7.09          9.65         5.38 o
   1   4  33         10.58          5.97         3.01 o
   2   4  33         12.66          8.72         3.16 o
   3   4  33         11.19         10.77         2.73 o
   4   4  33        124.93        138.94        10.62 o
   5   4  33        158.48        198.84        11.51 o
   6   4  33         11.31          6.78         2.59 o
   1   5  33        488.27        443.88        22.19 o
   2   5  33         38.83         42.40         5.36 o
   3   5  33        105.48         97.78         6.23 o
   4   5  33          2.96          7.02         3.23 o
   5   5  33          8.08         10.98         2.72 o
   0   6  33         43.88         19.77         7.39 o
   1   6  33          6.40          6.87         3.39 o
   2   6  33         36.54         44.43         5.51 o
   3   6  33        169.87        186.01         9.09 o
   4   6  33        110.05        123.32         8.74 o
   1   7  33        110.76        103.46         7.97 o
   2   7  33         50.62         50.70         7.05 o
   3   7  33         21.50         30.89         5.89 o
   0   0  34          1.00         -0.34         6.27 o
   1   0  34       1052.93       1013.67        40.62 o
   2   0  34        203.78        209.29        16.00 o
   3   0  34        339.81        308.42        18.44 o
   4   0  34         20.50         17.92         5.24 o
   5   0  34         29.36         31.87         8.98 o
   6   0  34         38.44         47.00         9.47 o
   1   1  34        676.32        581.12        22.96 o
   2   1  34          0.03          4.85         3.20 o
   3   1  34         23.04         15.86         3.49 o
   4   1  34        143.60        150.57        12.89 o
   5   1  34         62.32         69.56         7.37 o
   6   1  34        332.68        354.06        17.65 o
   0   2  34        118.42        113.33        16.05 o
   1   2  34       1129.22       1126.64        35.94 o
   2   2  34         15.17          8.75         3.19 o
   3   2  34        205.58        158.05        10.23 o
   4   2  34        159.64        148.33        12.54 o
   5   2  34        716.90        827.98        30.57 o
   6   2  34         67.67         88.57        10.04 o
   1   3  34        300.41        290.57        13.81 o
   2   3  34        393.62        382.15        15.57 o
   3   3  34         53.19         43.14         4.87 o
   4   3  34         81.61         81.81         9.23 o
   5   3  34        155.87        145.97        11.14 o
   6   3  34        306.66        343.07        24.27 o
   0   4  34        111.03        127.70        16.00 o
   1   4  34        586.65        581.51        19.98 o
   2   4  34        163.31        167.61         9.71 o
   3   4  34         65.01         67.86         5.61 o
   4   4  34          4.94          7.43         3.11 o
   5   4  34         20.91         24.02         3.61 o
   1   5  34        161.24        162.63        10.11 o
   2   5  34         23.59         19.90         3.25 o
   3   5  34         21.00         35.66         4.01 o
   4   5  34        222.88        283.63        13.98 o
   5   5  34         67.06         62.45         6.55 o
   0   6  34       1785.91       1994.74        51.52 o
   1   6  34        363.05        362.18        15.47 o
   2   6  34         13.78         15.23         2.61 o
   3   6  34        329.59        380.76        14.46 o
   4   6  34         80.73         73.39         9.90 o
   1   7  34          1.13         -2.48         2.48 o
   2   7  34         14.42         14.21         3.08 o
   1   1  35        129.34        117.03         9.08 o
   2   1  35          5.39          6.14         2.82 o
   3   1  35         97.67        102.30         7.14 o
   4   1  35         50.40         50.95         6.85 o
   5   1  35         20.48         10.92         3.50 o
   6   1  35         21.23         16.96         4.76 o
   0   2  35        128.07         91.89        13.95 o
   1   2  35        248.39        216.71        12.68 o
   2   2  35        525.57        528.34        18.01 o
   3   2  35          3.84          2.47         2.50 o
   4   2  35        364.58        373.55        18.76 o
   5   2  35          1.06          1.87         2.70 o
   6   2  35        764.96       1110.67        49.20 o
   1   3  35        186.43        180.13        11.94 o
   2   3  35         13.00         11.10         2.67 o
   3   3  35          3.30          2.04         2.19 o
   4   3  35          6.95          2.70         2.84 o
   5   3  35        369.42        413.35        17.01 o
   0   4  35          1.92          1.79         5.47 o
   1   4  35        116.15        104.74         8.11 o
   2   4  35         11.67          6.83         3.12 o
   3   4  35        100.34        101.81         6.38 o
   4   4  35         78.12         68.80         6.62 o
   5   4  35          9.13          9.29         3.02 o
   1   5  35        105.57         86.07         7.32 o
   2   5  35         37.09         32.56         4.37 o
   3   5  35          6.11          5.09         2.19 o
   4   5  35        330.71        441.21        22.68 o
   0   6  35         16.25         19.62         4.11 o
   1   6  35        297.66        331.79        12.64 o
   2   6  35        290.28        331.93        16.10 o
   3   6  35         75.14         87.30         8.88 o
   0   0  36         12.72          1.78         6.94 o
   1   0  36         23.14         21.07         4.93 o
   2   0  36        789.95        678.20        34.40 o
   3   0  36        382.30        354.95        17.93 o
   4   0  36        147.52        151.06        19.62 o
   5   0  36          0.01          2.57         3.75 o
   6   0  36         93.49         94.50        15.20 o
   1   1  36         24.32         13.46         3.09 o
   2   1  36          5.31          5.20         3.60 o
   3   1  36          1.83          0.38         2.53 o
   4   1  36         11.24          4.93         2.97 o
   5   1  36        160.63        165.57        11.67 o
   0   2  36        327.14        351.20        26.11 o
   1   2  36        280.25        295.23        15.33 o
   2   2  36        130.03        133.63         8.69 o
   3   2  36        380.52        421.16        13.52 o
   4   2  36         48.48         56.22         6.80 o
   5   2  36        126.31        142.11        10.83 o
   1   3  36        130.56        118.07        10.32 o
   2   3  36         36.28         27.20         4.14 o
   3   3  36         41.49         52.11         4.67 o
   4   3  36        758.26        796.32        22.30 o
   5   3  36        134.45        196.75         9.60 o
   0   4  36         17.91         11.77         4.29 o
   1   4  36         13.61         17.77         4.30 o
   2   4  36         29.72         25.06         3.82 o
   3   4  36          1.26          7.29         2.23 o
   4   4  36          3.50          5.76         2.23 o
   1   5  36        166.71        179.41        10.08 o
   2   5  36          0.17          0.55         1.67 o
   3   5  36         36.93         32.71         4.18 o
   0   6  36        289.54        303.44        22.00 o
   1   6  36        806.38       1006.89        31.00 o
   2   6  36         12.86         22.21         4.60 o
   1   1  37          0.20          4.46         2.81 o
   2   1  37          6.81          9.71         3.68 o
   3   1  37         48.25         44.81         4.80 o
   4   1  37         70.32         62.79         9.67 o
   5   1  37        384.29        420.23        28.44 o
   0   2  37        939.49       1019.89        42.59 o
   1   2  37        144.37        138.65        10.85 o
   2   2  37         23.77         21.77         3.50 o
   3   2  37         14.36         17.01         2.71 o
   4   2  37          2.02          2.18         2.71 o
   5   2  37        100.16        112.01         8.63 o
   1   3  37         96.64         91.38         8.66 o
   2   3  37         43.93         46.10         5.27 o
   3   3  37         75.25         95.93         6.56 o
   4   3  37         59.54         79.94         6.31 o
   0   4  37       1485.91       1622.32        60.59 o
   1   4  37         41.97         37.48         5.03 o
   2   4  37        564.65        646.05        16.87 o
   3   4  37        174.67        193.71         9.81 o
   4   4  37        816.68        956.85        47.15 o
   1   5  37        168.37        172.78         9.61 o
   2   5  37         86.68         85.71         6.32 o
   3   5  37         23.99         26.34         8.16 o
   0   6  37        146.91        151.24        14.00 o
   0   0  38         29.73         24.71         7.91 o
   1   0  38         16.06         23.62         5.81 o
   2   0  38          7.69          4.28         4.19 o
   3   0  38         88.45        111.41        21.81 o
   4   0  38         21.85         15.90         5.57 o
   5   0  38        164.28        216.58        24.44 o
   1   1  38         10.10         13.90         3.37 o
   2   1  38        295.15        327.31        15.22 o
   3   1  38         35.33         38.75         5.64 o
   4   1  38        108.51        121.35         9.41 o
   0   2  38        551.50        595.37        30.55 o
   1   2  38          3.18          4.09         2.85 o
   2   2  38         49.49         49.68         5.84 o
   3   2  38        157.88        186.21        11.28 o
   4   2  38         47.29         45.86         6.59 o
   1   3  38         27.56         31.44         5.43 o
   2   3  38         63.39         66.26         5.90 o
   3   3  38         78.59         76.28         6.65 o
   4   3  38        225.16        271.83        26.85 o
   0   4  38         31.32         38.94        11.23 o
   1   4  38        309.60        357.98        15.86 o
   2   4  38         72.79         68.49         5.29 o
   3   4  38         35.20         48.23        12.49 o
   1   5  38         40.46         48.36         5.09 o
   1   1  39          5.93          5.72         2.81 o
   2   1  39        118.39        114.61         7.70 o
   3   1  39          4.48         -0.29         3.68 o
   4   1  39          0.50         16.92         8.27 o
   0   2  39         16.07         20.06         5.66 o
   1   2  39         31.38         39.17         5.60 o
   2   2  39         35.53         40.52         4.86 o
   3   2  39         24.77         22.54         3.94 o
   1   3  39        418.30        458.81        17.92 o
   2   3  39          6.73          5.68         2.15 o
   3   3  39         65.93         66.83         9.92 o
   0   4  39        185.61        237.05        18.82 o
   1   4  39        227.03        258.86        11.16 o
   2   4  39          0.01          4.16         4.06 o
   0   0  40       1024.59       1090.29        55.10 o
   1   0  40         10.62         33.27         6.26 o
   2   0  40        243.41        338.11        15.64 o
   3   0  40       1055.97       1312.77        62.10 o
   1   1  40         23.13         21.37         3.67 o
   2   1  40         76.73         87.17         6.11 o
   3   1  40         55.03         65.74        14.82 o
   0   2  40         15.13         13.69         6.51 o
   1   2  40        147.43        180.80        10.73 o
   2   2  40        105.84        114.59         7.21 o
   3   2  40         57.44         74.86        14.23 o
   1   3  40         90.09        117.20         7.39 o
   2   3  40          0.99         -2.56         2.93 o
   1   1  41        145.87        140.87         8.92 o
   2   1  41          3.50          3.50         3.86 o
   0   2  41         28.10         41.02         7.18 o
   1   2  41         29.89         37.93         4.36 o
                                                
